# Supplementary material for: (4R,11R)-9-(1-hydroxypropan-2-yl)-4,11-diphenyl-1,3,5,7,9-pentaazatri­cyclo[5.3.1.04,11]undecane-2,6-dithione
Source: Acta Crystallogr Sect E Struct Rep Online. 2011 Jul 16;67(Pt 8):o2060. doi: 10.1107/S160053681102736X (PMC3213506; doi:10.1107/S160053681102736X)
Supplement: Supplementary file 1 [file e-67-o2060-sup1.cif]

##############################################################################
#                                                                            #
# This CIF contains the data in a paper accepted for publication in          #
# Acta Crystallographica Section E. It conforms to the requirements of       #
# Notes for Authors for Acta Crystallographica Section E, and has been       #
# peer reviewed under the auspices of the IUCr Commission on Journals.       #
#                                                                            #
# Full details of the Crystallographic Information File format               #
# are given in the paper "The Crystallographic Information File (CIF):       #
# a New Standard Archive File for Crystallography" by S. R. Hall, F. H.      #
# Allen and I. D. Brown [Acta Cryst. (1991), A47, 655-685].                  #
#                                                                            #
# The current version of the core CIF dictionary is obtainable from          #
# ftp://ftp.iucr.org/pub/cif_core.dic.                                       #
#                                                                            #
# Software is freely available for graphical display of the structure(s)     #
# in this CIF. For information consult the CIF software page                 #
# http://www.iucr.org/resources/cif/software.                                #
#                                                                            #
# This file may be used for bona fide research purposes within the           #
# scientific community so long as proper attribution is given to the journal # 
# article from which it was obtained.                                        #
#                                                                            #
##############################################################################
data_I
_audit_creation_method     SHELXL-97
_chemical_name_systematic
;
(4<i>R</i>,11<i>R</i>)-9-(1-hydroxypropan-2-yl)-4,11-diphenyl-1,3,5,7,9-
pentaazatricyclo[5.3.1.0^4,11^]undecane-2,6-dithione
;
_chemical_name_common
;
(2a<i>R</i>,2b<i>R</i>)-6-(1-Hydroxypropan-2-yl)-2a,2b-diphenyl-2a,2b,6,7-
tetrahydro-5<i>H</i>-2,3,4a,6,7a-pentaazacyclopenta[<i>cd</i>]indene-
1,4(2<i>H</i>,3<i>H</i>)-dithione
;
_chemical_formula_moiety     'C21 H23 N5 O S2'
_chemical_formula_sum     'C21 H23 N5 O S2'
_chemical_formula_iupac     'C21 H23 N5 O S2'
_chemical_formula_weight     425.58
_chemical_melting_point     ?
_symmetry_cell_setting     monoclinic
_symmetry_space_group_name_H-M     'P 21'
_symmetry_space_group_name_Hall     'P 2yb'
loop_
    _symmetry_equiv_pos_as_xyz
    'x, y, z'
    '-x, y+1/2, -z'
_cell_length_a     9.0030(9)
_cell_length_b     12.6382(13)
_cell_length_c     18.5830(2)
_cell_angle_alpha     90.00
_cell_angle_beta     100.169(2)
_cell_angle_gamma     90.00
_cell_volume     2081.2(4)
_cell_formula_units_Z     4
_cell_measurement_reflns_used     4930
_cell_measurement_theta_min     0.00
_cell_measurement_theta_max     0.00
_cell_measurement_temperature     298(2)
_exptl_crystal_description     block
_exptl_crystal_colour     colorless
_exptl_crystal_size_max     0.25
_exptl_crystal_size_mid     0.20
_exptl_crystal_size_min     0.20
_exptl_crystal_density_diffrn     1.358
_exptl_crystal_density_meas     ?
_exptl_crystal_density_method     'not measured'
_exptl_crystal_F_000     896
_exptl_absorpt_coefficient_mu     0.279
_exptl_absorpt_correction_type     none
_exptl_absorpt_process_details     ?
_exptl_absorpt_correction_T_min     ?
_exptl_absorpt_correction_T_max     ?
_exptl_special_details
;
;
_diffrn_ambient_temperature     298(2)
_diffrn_radiation_type     MoK\a
_diffrn_radiation_wavelength     0.71073
_diffrn_radiation_source     'fine-focus sealed tube'
_diffrn_radiation_monochromator     graphite
_diffrn_measurement_device_type     'Bruker SMART 4K CCD area-detector'
_diffrn_measurement_method     '\f and \w'
_diffrn_detector_area_resol_mean     ?
_diffrn_reflns_number     14076
_diffrn_reflns_av_R_equivalents     0.0196
_diffrn_reflns_av_sigmaI/netI     0.0406
_diffrn_reflns_theta_min     1.96
_diffrn_reflns_theta_max     28.31
_diffrn_reflns_theta_full     28.31
_diffrn_measured_fraction_theta_max     0.988
_diffrn_measured_fraction_theta_full     0.988
_diffrn_reflns_limit_h_min     -9
_diffrn_reflns_limit_h_max     11
_diffrn_reflns_limit_k_min     -16
_diffrn_reflns_limit_k_max     16
_diffrn_reflns_limit_l_min     -24
_diffrn_reflns_limit_l_max     22
_diffrn_standards_number     0
_diffrn_standards_interval_count     .
_diffrn_standards_interval_time     .
_diffrn_standards_decay_%     ?
_refine_special_details
;
Refinement of <i>F</i>^2^ against ALL reflections. The weighted <i>R</i>-factor
<i>wR</i> and goodness of fit <i>S</i> are based on <i>F</i>^2^, conventional
<i>R</i>-factors <i>R</i> are based on <i>F</i>, with <i>F</i> set to zero for
negative <i>F</i>^2^. The threshold expression of <i>F</i>^2^ >
\s(<i>F</i>^2^) is used only for calculating <i>R</i>-factors(gt) <i>etc</i>.
and is not relevant to the choice of reflections for
refinement.<i>R</i>-factors based on <i>F</i>^2^ are statistically about twice
as large as those based on <i>F</i>, and <i>R</i>-factors based on ALL data
will be even larger.
;
_reflns_number_total     9634
_reflns_number_gt     8871
_reflns_threshold_expression     I>2\s(I)
_refine_ls_structure_factor_coef     Fsqd
_refine_ls_matrix_type     full
_refine_ls_R_factor_all     0.0594
_refine_ls_R_factor_gt     0.0549
_refine_ls_wR_factor_gt     0.1293
_refine_ls_wR_factor_ref     0.1332
_refine_ls_goodness_of_fit_ref     1.083
_refine_ls_restrained_S_all     1.083
_refine_ls_number_reflns     9634
_refine_ls_number_parameters     543
_refine_ls_number_restraints     1
_refine_ls_hydrogen_treatment     mixed
_refine_ls_weighting_scheme     calc
_refine_ls_weighting_details
         'calc w=1/[\s^2^(Fo^2^)+(0.0728P)^2^+0.1223P] where P=(Fo^2^+2Fc^2^)/3'
_atom_sites_solution_hydrogens     geom
_atom_sites_solution_primary     direct
_atom_sites_solution_secondary     difmap
_refine_ls_shift/su_max     0.001
_refine_ls_shift/su_mean     0.000
_refine_diff_density_max     0.386
_refine_diff_density_min     -0.251
_refine_ls_extinction_method     none
_refine_ls_extinction_coef     ?
_refine_ls_abs_structure_details     'Flack (1983), 4300 Friedel pairs'
_refine_ls_abs_structure_Flack     0.04(6)
loop_
    _atom_type_symbol
    _atom_type_description
    _atom_type_scat_dispersion_real
    _atom_type_scat_dispersion_imag
    _atom_type_scat_source
    'C' 'C' 0.0033 0.0016
                         'International Tables Vol C Tables 4.2.6.8 and 6.1.1.4'
    'H' 'H' 0.0000 0.0000
                         'International Tables Vol C Tables 4.2.6.8 and 6.1.1.4'
    'N' 'N' 0.0061 0.0033
                         'International Tables Vol C Tables 4.2.6.8 and 6.1.1.4'
    'O' 'O' 0.0106 0.0060
                         'International Tables Vol C Tables 4.2.6.8 and 6.1.1.4'
    'S' 'S' 0.1246 0.1234
                         'International Tables Vol C Tables 4.2.6.8 and 6.1.1.4'
_computing_data_collection     'SMART (Bruker, 2001)'
_computing_cell_refinement     'SAINT-Plus (Bruker, 2001)'
_computing_data_reduction     'SAINT-Plus (Bruker, 2001)'
_computing_structure_solution     'SHELXS97 (Sheldrick, 2008)'
_computing_structure_refinement     'SHELXL97 (Sheldrick, 2008)'
_computing_molecular_graphics     'PLATON (Spek, 2009)'
_computing_publication_material
    'PLATON (Spek, 2009), SHELXL97 (Sheldrick, 2008) and pubCIF (Westrip, 2010)'
loop_
    _atom_site_type_symbol
    _atom_site_label
    _atom_site_fract_x
    _atom_site_fract_y
    _atom_site_fract_z
    _atom_site_U_iso_or_equiv
    _atom_site_adp_type
    _atom_site_calc_flag
    _atom_site_refinement_flags
    _atom_site_occupancy
    _atom_site_symmetry_multiplicity
    _atom_site_disorder_assembly
    _atom_site_disorder_group
    C C1 0.0087(3) 0.7199(2) 0.40140(14) 0.0327(5) Uani d . 1 1 . .
    H H1A -0.0524 0.7447 0.3563 0.039 Uiso calc R 1 1 . .
    H H1B -0.0158 0.6461 0.4075 0.039 Uiso calc R 1 1 . .
    C C2 0.0195(3) 0.8891(2) 0.46139(15) 0.0333(6) Uani d . 1 1 . .
    H H2A 0.0063 0.9231 0.5067 0.040 Uiso calc R 1 1 . .
    H H2B -0.0427 0.9263 0.4214 0.040 Uiso calc R 1 1 . .
    C C3 0.2791(3) 0.6653(2) 0.43454(15) 0.0333(6) Uani d . 1 1 . .
    C C4 0.2955(3) 0.9396(2) 0.49851(14) 0.0318(6) Uani d . 1 1 . .
    C C5 0.2239(3) 0.8369(2) 0.39335(13) 0.0279(5) Uani d . 1 1 . .
    C C6 0.1707(3) 0.8900(2) 0.31971(14) 0.0323(6) Uani d . 1 1 . .
    C C7 0.1547(4) 0.8312(3) 0.25592(15) 0.0458(7) Uani d . 1 1 . .
    H H7 0.1756 0.7591 0.2577 0.055 Uiso calc R 1 1 . .
    C C8 0.1069(4) 0.8815(3) 0.18885(18) 0.0597(10) Uani d . 1 1 . .
    H H8 0.0978 0.8426 0.1458 0.072 Uiso calc R 1 1 . .
    C C9 0.0734(4) 0.9867(3) 0.18586(19) 0.0608(10) Uani d . 1 1 . .
    H H9 0.0403 1.0190 0.1409 0.073 Uiso calc R 1 1 . .
    C C10 0.0885(4) 1.0451(3) 0.24900(19) 0.0576(9) Uani d . 1 1 . .
    H H10 0.0653 1.1168 0.2468 0.069 Uiso calc R 1 1 . .
    C C11 0.1385(4) 0.9968(3) 0.31635(16) 0.0449(7) Uani d . 1 1 . .
    H H11 0.1503 1.0367 0.3591 0.054 Uiso calc R 1 1 . .
    C C12 0.4004(3) 0.8274(2) 0.42058(14) 0.0298(5) Uani d . 1 1 . .
    C C13 0.5006(3) 0.8395(2) 0.36367(15) 0.0356(6) Uani d . 1 1 . .
    C C14 0.5248(4) 0.7536(3) 0.3207(2) 0.0571(9) Uani d . 1 1 . .
    H H14 0.4799 0.6889 0.3273 0.069 Uiso calc R 1 1 . .
    C C15 0.6163(5) 0.7638(4) 0.2678(2) 0.0754(13) Uani d . 1 1 . .
    H H15 0.6295 0.7064 0.2382 0.090 Uiso calc R 1 1 . .
    C C16 0.6858(5) 0.8568(5) 0.2592(2) 0.0794(15) Uani d . 1 1 . .
    H H16 0.7484 0.8627 0.2246 0.095 Uiso calc R 1 1 . .
    C C17 0.6640(4) 0.9408(4) 0.3010(2) 0.0708(12) Uani d . 1 1 . .
    H H17 0.7120 1.0045 0.2948 0.085 Uiso calc R 1 1 . .
    C C18 0.5709(4) 0.9339(3) 0.35345(18) 0.0513(8) Uani d . 1 1 . .
    H H18 0.5563 0.9927 0.3814 0.062 Uiso calc R 1 1 . .
    C C19 -0.0175(3) 0.7270(2) 0.53353(14) 0.0348(5) Uani d . 1 1 . .
    H H19 -0.0373 0.6516 0.5240 0.042 Uiso calc R 1 1 . .
    C C20 -0.1461(3) 0.7702(3) 0.56985(17) 0.0453(7) Uani d . 1 1 . .
    H H20A -0.1593 0.7246 0.6102 0.054 Uiso calc R 1 1 . .
    H H20B -0.1195 0.8403 0.5893 0.054 Uiso calc R 1 1 . .
    C C21 0.1319(3) 0.7357(3) 0.58612(16) 0.0485(8) Uani d . 1 1 . .
    H H21A 0.2112 0.7071 0.5635 0.073 Uiso calc R 1 1 . .
    H H21B 0.1262 0.6968 0.6299 0.073 Uiso calc R 1 1 . .
    H H21C 0.1528 0.8087 0.5981 0.073 Uiso calc R 1 1 . .
    C C22 0.5347(3) 0.8098(2) 0.95706(14) 0.0305(5) Uani d . 1 1 . .
    H H22A 0.4753 0.7825 0.9122 0.037 Uiso calc R 1 1 . .
    H H22B 0.5229 0.7616 0.9963 0.037 Uiso calc R 1 1 . .
    C C23 0.5052(3) 0.9915(2) 0.91961(14) 0.0307(5) Uani d . 1 1 . .
    H H23A 0.4790 1.0609 0.9358 0.037 Uiso calc R 1 1 . .
    H H23B 0.4407 0.9771 0.8731 0.037 Uiso calc R 1 1 . .
    C C24 0.8133(3) 0.7917(2) 1.00265(13) 0.0301(5) Uani d . 1 1 . .
    C C25 0.7688(3) 1.0667(2) 0.93261(14) 0.0322(6) Uani d . 1 1 . .
    C C26 0.7301(3) 0.89034(19) 0.89609(13) 0.0267(5) Uani d . 1 1 . .
    C C27 0.6763(3) 0.8523(2) 0.81857(14) 0.0321(6) Uani d . 1 1 . .
    C C28 0.6589(4) 0.7455(3) 0.80296(17) 0.0485(8) Uani d . 1 1 . .
    H H28 0.6844 0.6958 0.8400 0.058 Uiso calc R 1 1 . .
    C C29 0.6036(4) 0.7124(4) 0.7324(2) 0.0682(11) Uani d . 1 1 . .
    H H29 0.5889 0.6406 0.7226 0.082 Uiso calc R 1 1 . .
    C C30 0.5708(4) 0.7836(5) 0.67732(19) 0.0745(14) Uani d . 1 1 . .
    H H30 0.5334 0.7606 0.6300 0.089 Uiso calc R 1 1 . .
    C C31 0.5924(4) 0.8889(5) 0.6912(2) 0.0729(13) Uani d . 1 1 . .
    H H31 0.5733 0.9373 0.6529 0.088 Uiso calc R 1 1 . .
    C C32 0.6426(4) 0.9244(3) 0.76170(17) 0.0530(8) Uani d . 1 1 . .
    H H32 0.6537 0.9966 0.7710 0.064 Uiso calc R 1 1 . .
    C C33 0.9044(3) 0.9102(2) 0.92241(13) 0.0291(5) Uani d . 1 1 . .
    C C34 1.0088(3) 0.8872(2) 0.86789(14) 0.0327(6) Uani d . 1 1 . .
    C C35 1.0333(4) 0.9641(3) 0.81817(19) 0.0567(9) Uani d . 1 1 . .
    H H35 0.9854 1.0294 0.8175 0.068 Uiso calc R 1 1 . .
    C C36 1.1301(5) 0.9430(5) 0.7692(2) 0.0803(14) Uani d . 1 1 . .
    H H36 1.1459 0.9946 0.7356 0.096 Uiso calc R 1 1 . .
    C C37 1.2020(4) 0.8481(5) 0.7696(2) 0.0774(15) Uani d . 1 1 . .
    H H37 1.2673 0.8351 0.7370 0.093 Uiso calc R 1 1 . .
    C C38 1.1775(4) 0.7728(4) 0.8180(2) 0.0696(12) Uani d . 1 1 . .
    H H38 1.2271 0.7081 0.8187 0.084 Uiso calc R 1 1 . .
    C C39 1.0797(3) 0.7906(3) 0.86668(17) 0.0478(8) Uani d . 1 1 . .
    H H39 1.0619 0.7372 0.8986 0.057 Uiso calc R 1 1 . .
    C C40 0.4939(3) 0.9423(2) 1.05056(14) 0.0325(5) Uani d . 1 1 . .
    H H40 0.4941 0.8765 1.0785 0.039 Uiso calc R 1 1 . .
    C C41 0.3536(3) 1.0042(2) 1.06007(16) 0.0413(6) Uani d . 1 1 . .
    H H41A 0.3474 1.0079 1.1116 0.050 Uiso calc R 1 1 . .
    H H41B 0.3609 1.0759 1.0424 0.050 Uiso calc R 1 1 . .
    C C42 0.6351(3) 1.0042(3) 1.08372(16) 0.0441(7) Uani d . 1 1 . .
    H H42A 0.7228 0.9613 1.0830 0.066 Uiso calc R 1 1 . .
    H H42B 0.6297 1.0229 1.1333 0.066 Uiso calc R 1 1 . .
    H H42C 0.6417 1.0673 1.0557 0.066 Uiso calc R 1 1 . .
    N N1 -0.0297(2) 0.78024(17) 0.46192(12) 0.0315(5) Uani d . 1 1 . .
    N N2 0.1697(2) 0.72850(18) 0.39543(12) 0.0309(5) Uani d . 1 1 . .
    N N3 0.1782(2) 0.89701(18) 0.45329(11) 0.0290(4) Uani d . 1 1 . .
    N N4 0.4072(2) 0.7193(2) 0.45007(13) 0.0364(5) Uani d . 1 1 . .
    H H4A 0.486(4) 0.688(3) 0.4681(16) 0.044 Uiso d . 1 1 . .
    N N5 0.4231(3) 0.9080(2) 0.47628(13) 0.0381(5) Uani d . 1 1 . .
    H H5A 0.503(4) 0.930(3) 0.4934(18) 0.046 Uiso d . 1 1 . .
    N N6 0.4774(2) 0.91310(17) 0.97243(11) 0.0294(4) Uani d . 1 1 . .
    N N7 0.6935(2) 0.81281(17) 0.94950(11) 0.0261(4) Uani d . 1 1 . .
    N N8 0.6638(2) 0.99257(17) 0.90927(11) 0.0289(4) Uani d . 1 1 . .
    N N9 0.9352(3) 0.8419(2) 0.98643(13) 0.0365(5) Uani d . 1 1 . .
    H H9A 1.022(4) 0.832(3) 1.0115(17) 0.044 Uiso d . 1 1 . .
    N N10 0.9063(3) 1.0212(2) 0.94075(14) 0.0400(6) Uani d . 1 1 . .
    H H10A 0.979(4) 1.054(3) 0.9465(17) 0.048 Uiso d . 1 1 . .
    O O1 -0.2835(3) 0.7757(2) 0.51903(15) 0.0607(7) Uani d . 1 1 . .
    H H1 -0.251(5) 0.777(4) 0.472(2) 0.091 Uiso d . 1 1 . .
    O O2 0.2204(2) 0.9554(2) 1.02108(13) 0.0496(6) Uani d . 1 1 . .
    H H2 0.268(4) 0.916(4) 0.986(2) 0.074 Uiso d . 1 1 . .
    S S1 0.25277(9) 0.53965(6) 0.45623(5) 0.0503(2) Uani d . 1 1 . .
    S S2 0.28553(9) 1.02021(7) 0.56882(4) 0.0469(2) Uani d . 1 1 . .
    S S3 0.80953(8) 0.71417(6) 1.07516(4) 0.04121(18) Uani d . 1 1 . .
    S S4 0.73491(9) 1.19461(6) 0.94594(5) 0.0468(2) Uani d . 1 1 . .
loop_
    _atom_site_aniso_label
    _atom_site_aniso_U_11
    _atom_site_aniso_U_22
    _atom_site_aniso_U_33
    _atom_site_aniso_U_12
    _atom_site_aniso_U_13
    _atom_site_aniso_U_23
    C1 0.0237(11) 0.0382(14) 0.0364(12) -0.0003(10) 0.0058(9) -0.0016(11)
    C2 0.0213(11) 0.0389(15) 0.0402(14) 0.0049(10) 0.0067(10) 0.0013(11)
    C3 0.0262(13) 0.0354(15) 0.0410(14) 0.0021(10) 0.0132(11) 0.0025(11)
    C4 0.0285(13) 0.0339(14) 0.0320(13) 0.0017(11) 0.0023(10) 0.0015(11)
    C5 0.0219(12) 0.0319(13) 0.0299(12) 0.0027(10) 0.0050(9) -0.0006(10)
    C6 0.0244(12) 0.0401(15) 0.0324(13) -0.0002(11) 0.0046(10) 0.0038(11)
    C7 0.0526(19) 0.0477(18) 0.0370(15) 0.0008(14) 0.0069(13) -0.0048(13)
    C8 0.064(2) 0.081(3) 0.0331(16) -0.009(2) 0.0039(14) -0.0026(16)
    C9 0.057(2) 0.078(3) 0.0445(18) -0.0003(18) -0.0005(15) 0.0271(18)
    C10 0.063(2) 0.053(2) 0.057(2) 0.0086(17) 0.0097(16) 0.0232(16)
    C11 0.0550(19) 0.0402(16) 0.0396(15) 0.0030(14) 0.0084(13) 0.0057(13)
    C12 0.0220(12) 0.0331(14) 0.0345(13) 0.0007(10) 0.0055(10) 0.0016(11)
    C13 0.0243(13) 0.0454(16) 0.0373(14) 0.0052(11) 0.0060(10) 0.0075(12)
    C14 0.062(2) 0.053(2) 0.062(2) 0.0128(17) 0.0286(17) 0.0003(16)
    C15 0.086(3) 0.090(3) 0.060(2) 0.037(3) 0.040(2) 0.011(2)
    C16 0.059(2) 0.123(4) 0.066(2) 0.031(3) 0.037(2) 0.033(3)
    C17 0.056(2) 0.095(3) 0.065(2) -0.014(2) 0.0196(18) 0.032(2)
    C18 0.0465(18) 0.058(2) 0.0504(18) -0.0086(16) 0.0096(14) 0.0089(16)
    C19 0.0312(13) 0.0379(14) 0.0365(13) 0.0016(11) 0.0089(10) 0.0043(11)
    C20 0.0392(16) 0.0513(18) 0.0495(17) 0.0029(13) 0.0195(13) 0.0062(14)
    C21 0.0392(16) 0.067(2) 0.0381(15) 0.0068(15) 0.0028(12) 0.0070(15)
    C22 0.0243(12) 0.0340(13) 0.0342(12) -0.0037(10) 0.0074(10) -0.0021(11)
    C23 0.0208(11) 0.0350(14) 0.0365(13) 0.0016(10) 0.0059(10) -0.0015(11)
    C24 0.0264(12) 0.0338(14) 0.0308(12) 0.0015(10) 0.0071(10) -0.0016(10)
    C25 0.0328(13) 0.0297(14) 0.0371(14) -0.0020(10) 0.0142(11) -0.0020(11)
    C26 0.0236(11) 0.0234(12) 0.0336(12) 0.0012(9) 0.0061(9) 0.0018(10)
    C27 0.0231(12) 0.0461(16) 0.0268(12) 0.0005(11) 0.0038(9) -0.0005(11)
    C28 0.0526(19) 0.0499(19) 0.0420(16) -0.0008(15) 0.0052(13) -0.0103(13)
    C29 0.060(2) 0.088(3) 0.057(2) -0.010(2) 0.0114(17) -0.035(2)
    C30 0.045(2) 0.143(5) 0.0352(17) -0.002(2) 0.0056(14) -0.027(2)
    C31 0.053(2) 0.125(4) 0.0385(18) 0.014(2) 0.0035(15) 0.019(2)
    C32 0.0459(17) 0.070(2) 0.0423(16) 0.0030(17) 0.0054(13) 0.0070(16)
    C33 0.0222(11) 0.0346(14) 0.0314(12) -0.0043(10) 0.0073(9) -0.0030(11)
    C34 0.0208(12) 0.0446(16) 0.0340(13) -0.0043(11) 0.0082(10) -0.0060(11)
    C35 0.058(2) 0.063(2) 0.055(2) -0.0059(17) 0.0263(16) 0.0022(17)
    C36 0.075(3) 0.119(4) 0.055(2) -0.030(3) 0.034(2) 0.002(2)
    C37 0.045(2) 0.137(5) 0.055(2) -0.012(2) 0.0228(17) -0.041(3)
    C38 0.044(2) 0.098(3) 0.066(2) 0.018(2) 0.0060(17) -0.041(2)
    C39 0.0399(16) 0.055(2) 0.0485(17) 0.0098(14) 0.0079(13) -0.0149(15)
    C40 0.0260(12) 0.0378(14) 0.0346(13) -0.0026(10) 0.0077(10) 0.0012(11)
    C41 0.0382(15) 0.0424(16) 0.0463(15) -0.0026(12) 0.0156(12) -0.0068(13)
    C42 0.0358(15) 0.0544(18) 0.0406(14) -0.0059(14) 0.0022(12) -0.0086(14)
    N1 0.0242(10) 0.0359(12) 0.0355(11) 0.0008(9) 0.0081(8) 0.0002(9)
    N2 0.0248(10) 0.0316(11) 0.0366(11) 0.0006(9) 0.0067(8) -0.0003(9)
    N3 0.0234(10) 0.0341(11) 0.0291(10) 0.0007(9) 0.0035(8) -0.0019(9)
    N4 0.0244(10) 0.0406(14) 0.0441(12) 0.0041(10) 0.0062(9) 0.0117(11)
    N5 0.0239(11) 0.0490(15) 0.0401(12) -0.0041(10) 0.0022(9) -0.0090(11)
    N6 0.0231(10) 0.0304(11) 0.0359(11) -0.0018(8) 0.0081(8) -0.0020(9)
    N7 0.0219(10) 0.0259(10) 0.0313(10) -0.0031(8) 0.0075(8) -0.0006(8)
    N8 0.0227(10) 0.0277(11) 0.0376(11) -0.0007(8) 0.0087(8) 0.0017(9)
    N9 0.0201(11) 0.0537(15) 0.0346(11) -0.0020(10) 0.0017(9) 0.0090(10)
    N10 0.0240(11) 0.0359(14) 0.0611(15) -0.0073(10) 0.0104(10) -0.0137(12)
    O1 0.0304(12) 0.085(2) 0.0696(16) 0.0005(12) 0.0163(11) -0.0061(14)
    O2 0.0270(10) 0.0561(14) 0.0691(15) -0.0041(9) 0.0175(9) -0.0051(12)
    S1 0.0360(4) 0.0341(4) 0.0830(6) 0.0057(3) 0.0172(4) 0.0177(4)
    S2 0.0392(4) 0.0556(5) 0.0442(4) 0.0031(3) 0.0024(3) -0.0186(4)
    S3 0.0374(4) 0.0496(4) 0.0371(3) 0.0019(3) 0.0078(3) 0.0118(3)
    S4 0.0386(4) 0.0296(4) 0.0768(6) -0.0032(3) 0.0232(4) -0.0088(4)
_geom_special_details
;
All e.s.d.'s (except the e.s.d. in the dihedral angle between two l.s. planes)
are estimated using the full covariance matrix. The cell e.s.d.'s are taken
into account individually in the estimation of e.s.d.'s in distances, angles
and torsion angles; correlations between e.s.d.'s in cell parameters are only
used when they are defined by crystal symmetry. An approximate (isotropic)
treatment of cell e.s.d.'s is used for estimating e.s.d.'s involving l.s.
planes.
;
loop_
    _geom_bond_atom_site_label_1
    _geom_bond_atom_site_label_2
    _geom_bond_site_symmetry_2
    _geom_bond_distance
    _geom_bond_publ_flag
    C1 N1 . 1.450(3) ?
    C1 N2 . 1.477(3) ?
    C1 H1A . 0.9700 ?
    C1 H1B . 0.9700 ?
    C2 N1 . 1.447(3) ?
    C2 N3 . 1.466(3) ?
    C2 H2A . 0.9700 ?
    C2 H2B . 0.9700 ?
    C3 N4 . 1.327(3) ?
    C3 N2 . 1.373(3) ?
    C3 S1 . 1.666(3) ?
    C4 N3 . 1.341(3) ?
    C4 N5 . 1.348(3) ?
    C4 S2 . 1.672(3) ?
    C5 N2 . 1.458(3) ?
    C5 N3 . 1.466(3) ?
    C5 C6 . 1.523(3) ?
    C5 C12 . 1.584(3) ?
    C6 C11 . 1.381(4) ?
    C6 C7 . 1.385(4) ?
    C7 C8 . 1.397(5) ?
    C7 H7 . 0.9300 ?
    C8 C9 . 1.363(6) ?
    C8 H8 . 0.9300 ?
    C9 C10 . 1.372(5) ?
    C9 H9 . 0.9300 ?
    C10 C11 . 1.393(4) ?
    C10 H10 . 0.9300 ?
    C11 H11 . 0.9300 ?
    C12 N5 . 1.442(4) ?
    C12 N4 . 1.469(4) ?
    C12 C13 . 1.514(4) ?
    C13 C18 . 1.379(4) ?
    C13 C14 . 1.387(5) ?
    C14 C15 . 1.397(5) ?
    C14 H14 . 0.9300 ?
    C15 C16 . 1.354(7) ?
    C15 H15 . 0.9300 ?
    C16 C17 . 1.351(7) ?
    C16 H16 . 0.9300 ?
    C17 C18 . 1.396(5) ?
    C17 H17 . 0.9300 ?
    C18 H18 . 0.9300 ?
    C19 N1 . 1.478(3) ?
    C19 C21 . 1.521(4) ?
    C19 C20 . 1.539(4) ?
    C19 H19 . 0.9800 ?
    C20 O1 . 1.420(4) ?
    C20 H20A . 0.9700 ?
    C20 H20B . 0.9700 ?
    C21 H21A . 0.9600 ?
    C21 H21B . 0.9600 ?
    C21 H21C . 0.9600 ?
    C22 N6 . 1.451(3) ?
    C22 N7 . 1.461(3) ?
    C22 H22A . 0.9700 ?
    C22 H22B . 0.9700 ?
    C23 N6 . 1.447(3) ?
    C23 N8 . 1.474(3) ?
    C23 H23A . 0.9700 ?
    C23 H23B . 0.9700 ?
    C24 N9 . 1.347(3) ?
    C24 N7 . 1.354(3) ?
    C24 S3 . 1.671(3) ?
    C25 N8 . 1.347(3) ?
    C25 N10 . 1.350(4) ?
    C25 S4 . 1.671(3) ?
    C26 N8 . 1.462(3) ?
    C26 N7 . 1.473(3) ?
    C26 C27 . 1.515(3) ?
    C26 C33 . 1.579(3) ?
    C27 C28 . 1.384(4) ?
    C27 C32 . 1.388(4) ?
    C28 C29 . 1.383(4) ?
    C28 H28 . 0.9300 ?
    C29 C30 . 1.356(7) ?
    C29 H29 . 0.9300 ?
    C30 C31 . 1.363(7) ?
    C30 H30 . 0.9300 ?
    C31 C32 . 1.383(5) ?
    C31 H31 . 0.9300 ?
    C32 H32 . 0.9300 ?
    C33 N10 . 1.443(4) ?
    C33 N9 . 1.457(3) ?
    C33 C34 . 1.527(3) ?
    C34 C39 . 1.380(4) ?
    C34 C35 . 1.385(4) ?
    C35 C36 . 1.393(5) ?
    C35 H35 . 0.9300 ?
    C36 C37 . 1.363(7) ?
    C36 H36 . 0.9300 ?
    C37 C38 . 1.354(7) ?
    C37 H37 . 0.9300 ?
    C38 C39 . 1.387(5) ?
    C38 H38 . 0.9300 ?
    C39 H39 . 0.9300 ?
    C40 N6 . 1.480(3) ?
    C40 C41 . 1.523(4) ?
    C40 C42 . 1.527(4) ?
    C40 H40 . 0.9800 ?
    C41 O2 . 1.427(4) ?
    C41 H41A . 0.9700 ?
    C41 H41B . 0.9700 ?
    C42 H42A . 0.9600 ?
    C42 H42B . 0.9600 ?
    C42 H42C . 0.9600 ?
    N4 H4A . 0.83(3) ?
    N5 H5A . 0.79(4) ?
    N9 H9A . 0.85(4) ?
    N10 H10A . 0.76(4) ?
    O1 H1 . 0.96(4) ?
    O2 H2 . 0.97(4) ?
loop_
    _geom_angle_atom_site_label_1
    _geom_angle_atom_site_label_2
    _geom_angle_atom_site_label_3
    _geom_angle_site_symmetry_1
    _geom_angle_site_symmetry_3
    _geom_angle
    _geom_angle_publ_flag
    N1 C1 N2 . . 113.0(2) ?
    N1 C1 H1A . . 109.0 ?
    N2 C1 H1A . . 109.0 ?
    N1 C1 H1B . . 109.0 ?
    N2 C1 H1B . . 109.0 ?
    H1A C1 H1B . . 107.8 ?
    N1 C2 N3 . . 111.8(2) ?
    N1 C2 H2A . . 109.3 ?
    N3 C2 H2A . . 109.3 ?
    N1 C2 H2B . . 109.3 ?
    N3 C2 H2B . . 109.3 ?
    H2A C2 H2B . . 107.9 ?
    N4 C3 N2 . . 109.3(2) ?
    N4 C3 S1 . . 126.4(2) ?
    N2 C3 S1 . . 124.3(2) ?
    N3 C4 N5 . . 108.0(2) ?
    N3 C4 S2 . . 126.1(2) ?
    N5 C4 S2 . . 125.9(2) ?
    N2 C5 N3 . . 109.1(2) ?
    N2 C5 C6 . . 112.6(2) ?
    N3 C5 C6 . . 111.6(2) ?
    N2 C5 C12 . . 104.0(2) ?
    N3 C5 C12 . . 101.38(19) ?
    C6 C5 C12 . . 117.3(2) ?
    C11 C6 C7 . . 119.8(3) ?
    C11 C6 C5 . . 120.1(3) ?
    C7 C6 C5 . . 120.1(3) ?
    C6 C7 C8 . . 119.3(3) ?
    C6 C7 H7 . . 120.4 ?
    C8 C7 H7 . . 120.4 ?
    C9 C8 C7 . . 120.7(3) ?
    C9 C8 H8 . . 119.6 ?
    C7 C8 H8 . . 119.6 ?
    C8 C9 C10 . . 120.1(3) ?
    C8 C9 H9 . . 119.9 ?
    C10 C9 H9 . . 119.9 ?
    C9 C10 C11 . . 120.0(4) ?
    C9 C10 H10 . . 120.0 ?
    C11 C10 H10 . . 120.0 ?
    C6 C11 C10 . . 120.0(3) ?
    C6 C11 H11 . . 120.0 ?
    C10 C11 H11 . . 120.0 ?
    N5 C12 N4 . . 113.5(2) ?
    N5 C12 C13 . . 113.8(2) ?
    N4 C12 C13 . . 111.4(2) ?
    N5 C12 C5 . . 100.5(2) ?
    N4 C12 C5 . . 99.4(2) ?
    C13 C12 C5 . . 117.2(2) ?
    C18 C13 C14 . . 118.4(3) ?
    C18 C13 C12 . . 121.9(3) ?
    C14 C13 C12 . . 119.7(3) ?
    C13 C14 C15 . . 120.4(4) ?
    C13 C14 H14 . . 119.8 ?
    C15 C14 H14 . . 119.8 ?
    C16 C15 C14 . . 120.3(4) ?
    C16 C15 H15 . . 119.8 ?
    C14 C15 H15 . . 119.8 ?
    C17 C16 C15 . . 119.9(4) ?
    C17 C16 H16 . . 120.1 ?
    C15 C16 H16 . . 120.1 ?
    C16 C17 C18 . . 121.2(4) ?
    C16 C17 H17 . . 119.4 ?
    C18 C17 H17 . . 119.4 ?
    C13 C18 C17 . . 119.9(4) ?
    C13 C18 H18 . . 120.1 ?
    C17 C18 H18 . . 120.1 ?
    N1 C19 C21 . . 117.5(2) ?
    N1 C19 C20 . . 106.9(2) ?
    C21 C19 C20 . . 109.9(2) ?
    N1 C19 H19 . . 107.3 ?
    C21 C19 H19 . . 107.3 ?
    C20 C19 H19 . . 107.3 ?
    O1 C20 C19 . . 111.1(2) ?
    O1 C20 H20A . . 109.4 ?
    C19 C20 H20A . . 109.4 ?
    O1 C20 H20B . . 109.4 ?
    C19 C20 H20B . . 109.4 ?
    H20A C20 H20B . . 108.0 ?
    C19 C21 H21A . . 109.5 ?
    C19 C21 H21B . . 109.5 ?
    H21A C21 H21B . . 109.5 ?
    C19 C21 H21C . . 109.5 ?
    H21A C21 H21C . . 109.5 ?
    H21B C21 H21C . . 109.5 ?
    N6 C22 N7 . . 112.5(2) ?
    N6 C22 H22A . . 109.1 ?
    N7 C22 H22A . . 109.1 ?
    N6 C22 H22B . . 109.1 ?
    N7 C22 H22B . . 109.1 ?
    H22A C22 H22B . . 107.8 ?
    N6 C23 N8 . . 112.5(2) ?
    N6 C23 H23A . . 109.1 ?
    N8 C23 H23A . . 109.1 ?
    N6 C23 H23B . . 109.1 ?
    N8 C23 H23B . . 109.1 ?
    H23A C23 H23B . . 107.8 ?
    N9 C24 N7 . . 108.6(2) ?
    N9 C24 S3 . . 126.1(2) ?
    N7 C24 S3 . . 125.2(2) ?
    N8 C25 N10 . . 108.5(2) ?
    N8 C25 S4 . . 125.8(2) ?
    N10 C25 S4 . . 125.7(2) ?
    N8 C26 N7 . . 109.17(19) ?
    N8 C26 C27 . . 111.6(2) ?
    N7 C26 C27 . . 111.0(2) ?
    N8 C26 C33 . . 102.74(19) ?
    N7 C26 C33 . . 103.04(19) ?
    C27 C26 C33 . . 118.6(2) ?
    C28 C27 C32 . . 118.6(3) ?
    C28 C27 C26 . . 120.9(2) ?
    C32 C27 C26 . . 120.4(3) ?
    C29 C28 C27 . . 120.1(3) ?
    C29 C28 H28 . . 119.9 ?
    C27 C28 H28 . . 119.9 ?
    C30 C29 C28 . . 120.6(4) ?
    C30 C29 H29 . . 119.7 ?
    C28 C29 H29 . . 119.7 ?
    C29 C30 C31 . . 120.1(3) ?
    C29 C30 H30 . . 120.0 ?
    C31 C30 H30 . . 120.0 ?
    C30 C31 C32 . . 120.5(4) ?
    C30 C31 H31 . . 119.7 ?
    C32 C31 H31 . . 119.7 ?
    C31 C32 C27 . . 120.0(4) ?
    C31 C32 H32 . . 120.0 ?
    C27 C32 H32 . . 120.0 ?
    N10 C33 N9 . . 113.0(2) ?
    N10 C33 C34 . . 111.0(2) ?
    N9 C33 C34 . . 112.3(2) ?
    N10 C33 C26 . . 101.4(2) ?
    N9 C33 C26 . . 101.19(19) ?
    C34 C33 C26 . . 117.3(2) ?
    C39 C34 C35 . . 118.8(3) ?
    C39 C34 C33 . . 121.3(3) ?
    C35 C34 C33 . . 119.9(3) ?
    C34 C35 C36 . . 119.6(4) ?
    C34 C35 H35 . . 120.2 ?
    C36 C35 H35 . . 120.2 ?
    C37 C36 C35 . . 121.1(4) ?
    C37 C36 H36 . . 119.5 ?
    C35 C36 H36 . . 119.5 ?
    C38 C37 C36 . . 119.3(3) ?
    C38 C37 H37 . . 120.3 ?
    C36 C37 H37 . . 120.3 ?
    C37 C38 C39 . . 121.0(4) ?
    C37 C38 H38 . . 119.5 ?
    C39 C38 H38 . . 119.5 ?
    C34 C39 C38 . . 120.2(4) ?
    C34 C39 H39 . . 119.9 ?
    C38 C39 H39 . . 119.9 ?
    N6 C40 C41 . . 107.5(2) ?
    N6 C40 C42 . . 117.1(2) ?
    C41 C40 C42 . . 109.8(2) ?
    N6 C40 H40 . . 107.4 ?
    C41 C40 H40 . . 107.4 ?
    C42 C40 H40 . . 107.4 ?
    O2 C41 C40 . . 111.0(2) ?
    O2 C41 H41A . . 109.4 ?
    C40 C41 H41A . . 109.4 ?
    O2 C41 H41B . . 109.4 ?
    C40 C41 H41B . . 109.4 ?
    H41A C41 H41B . . 108.0 ?
    C40 C42 H42A . . 109.5 ?
    C40 C42 H42B . . 109.5 ?
    H42A C42 H42B . . 109.5 ?
    C40 C42 H42C . . 109.5 ?
    H42A C42 H42C . . 109.5 ?
    H42B C42 H42C . . 109.5 ?
    C2 N1 C1 . . 112.3(2) ?
    C2 N1 C19 . . 117.7(2) ?
    C1 N1 C19 . . 118.0(2) ?
    C3 N2 C5 . . 110.4(2) ?
    C3 N2 C1 . . 122.7(2) ?
    C5 N2 C1 . . 114.1(2) ?
    C4 N3 C2 . . 129.6(2) ?
    C4 N3 C5 . . 112.8(2) ?
    C2 N3 C5 . . 116.9(2) ?
    C3 N4 C12 . . 114.8(2) ?
    C3 N4 H4A . . 120(2) ?
    C12 N4 H4A . . 125(2) ?
    C4 N5 C12 . . 114.1(2) ?
    C4 N5 H5A . . 123(3) ?
    C12 N5 H5A . . 123(3) ?
    C23 N6 C22 . . 111.9(2) ?
    C23 N6 C40 . . 119.7(2) ?
    C22 N6 C40 . . 116.1(2) ?
    C24 N7 C22 . . 126.3(2) ?
    C24 N7 C26 . . 112.2(2) ?
    C22 N7 C26 . . 114.94(19) ?
    C25 N8 C26 . . 112.6(2) ?
    C25 N8 C23 . . 127.2(2) ?
    C26 N8 C23 . . 116.6(2) ?
    C24 N9 C33 . . 114.6(2) ?
    C24 N9 H9A . . 121(2) ?
    C33 N9 H9A . . 124(2) ?
    C25 N10 C33 . . 114.5(2) ?
    C25 N10 H10A . . 122(3) ?
    C33 N10 H10A . . 122(3) ?
    C20 O1 H1 . . 103(3) ?
    C41 O2 H2 . . 97(2) ?
loop_
    _geom_torsion_atom_site_label_1
    _geom_torsion_atom_site_label_2
    _geom_torsion_atom_site_label_3
    _geom_torsion_atom_site_label_4
    _geom_torsion_site_symmetry_1
    _geom_torsion_site_symmetry_2
    _geom_torsion_site_symmetry_3
    _geom_torsion_site_symmetry_4
    _geom_torsion
    _geom_torsion_publ_flag
    N2 C5 C6 C11 . . . . 145.7(3) ?
    N3 C5 C6 C11 . . . . 22.7(4) ?
    C12 C5 C6 C11 . . . . -93.7(3) ?
    N2 C5 C6 C7 . . . . -34.4(3) ?
    N3 C5 C6 C7 . . . . -157.5(2) ?
    C12 C5 C6 C7 . . . . 86.2(3) ?
    C11 C6 C7 C8 . . . . 0.3(5) ?
    C5 C6 C7 C8 . . . . -179.5(3) ?
    C6 C7 C8 C9 . . . . -1.2(6) ?
    C7 C8 C9 C10 . . . . 0.9(6) ?
    C8 C9 C10 C11 . . . . 0.2(6) ?
    C7 C6 C11 C10 . . . . 0.8(5) ?
    C5 C6 C11 C10 . . . . -179.4(3) ?
    C9 C10 C11 C6 . . . . -1.0(5) ?
    N2 C5 C12 N5 . . . . -129.6(2) ?
    N3 C5 C12 N5 . . . . -16.4(2) ?
    C6 C5 C12 N5 . . . . 105.4(2) ?
    N2 C5 C12 N4 . . . . -13.3(2) ?
    N3 C5 C12 N4 . . . . 99.8(2) ?
    C6 C5 C12 N4 . . . . -138.4(2) ?
    N2 C5 C12 C13 . . . . 106.7(3) ?
    N3 C5 C12 C13 . . . . -140.2(2) ?
    C6 C5 C12 C13 . . . . -18.4(4) ?
    N5 C12 C13 C18 . . . . -18.6(4) ?
    N4 C12 C13 C18 . . . . -148.3(3) ?
    C5 C12 C13 C18 . . . . 98.2(3) ?
    N5 C12 C13 C14 . . . . 160.7(3) ?
    N4 C12 C13 C14 . . . . 30.9(4) ?
    C5 C12 C13 C14 . . . . -82.6(3) ?
    C18 C13 C14 C15 . . . . -1.1(5) ?
    C12 C13 C14 C15 . . . . 179.7(3) ?
    C13 C14 C15 C16 . . . . 1.9(6) ?
    C14 C15 C16 C17 . . . . -1.4(7) ?
    C15 C16 C17 C18 . . . . 0.2(7) ?
    C14 C13 C18 C17 . . . . -0.2(5) ?
    C12 C13 C18 C17 . . . . 179.1(3) ?
    C16 C17 C18 C13 . . . . 0.7(6) ?
    N1 C19 C20 O1 . . . . 43.9(3) ?
    C21 C19 C20 O1 . . . . 172.5(3) ?
    N8 C26 C27 C28 . . . . -147.6(3) ?
    N7 C26 C27 C28 . . . . -25.7(3) ?
    C33 C26 C27 C28 . . . . 93.3(3) ?
    N8 C26 C27 C32 . . . . 32.0(3) ?
    N7 C26 C27 C32 . . . . 154.0(2) ?
    C33 C26 C27 C32 . . . . -87.0(3) ?
    C32 C27 C28 C29 . . . . -2.4(5) ?
    C26 C27 C28 C29 . . . . 177.3(3) ?
    C27 C28 C29 C30 . . . . 2.2(5) ?
    C28 C29 C30 C31 . . . . 0.2(6) ?
    C29 C30 C31 C32 . . . . -2.4(6) ?
    C30 C31 C32 C27 . . . . 2.2(6) ?
    C28 C27 C32 C31 . . . . 0.2(5) ?
    C26 C27 C32 C31 . . . . -179.5(3) ?
    N8 C26 C33 N10 . . . . -3.8(2) ?
    N7 C26 C33 N10 . . . . -117.3(2) ?
    C27 C26 C33 N10 . . . . 119.7(2) ?
    N8 C26 C33 N9 . . . . 112.7(2) ?
    N7 C26 C33 N9 . . . . -0.8(2) ?
    C27 C26 C33 N9 . . . . -123.8(2) ?
    N8 C26 C33 C34 . . . . -124.9(2) ?
    N7 C26 C33 C34 . . . . 121.7(2) ?
    C27 C26 C33 C34 . . . . -1.3(3) ?
    N10 C33 C34 C39 . . . . 150.1(3) ?
    N9 C33 C34 C39 . . . . 22.6(4) ?
    C26 C33 C34 C39 . . . . -94.0(3) ?
    N10 C33 C34 C35 . . . . -30.1(4) ?
    N9 C33 C34 C35 . . . . -157.7(3) ?
    C26 C33 C34 C35 . . . . 85.7(3) ?
    C39 C34 C35 C36 . . . . -1.0(5) ?
    C33 C34 C35 C36 . . . . 179.2(3) ?
    C34 C35 C36 C37 . . . . -0.4(6) ?
    C35 C36 C37 C38 . . . . 0.7(7) ?
    C36 C37 C38 C39 . . . . 0.5(6) ?
    C35 C34 C39 C38 . . . . 2.2(5) ?
    C33 C34 C39 C38 . . . . -178.1(3) ?
    C37 C38 C39 C34 . . . . -2.0(5) ?
    N6 C40 C41 O2 . . . . 43.7(3) ?
    C42 C40 C41 O2 . . . . 172.1(2) ?
    N3 C2 N1 C1 . . . . -49.8(3) ?
    N3 C2 N1 C19 . . . . 92.3(3) ?
    N2 C1 N1 C2 . . . . 52.0(3) ?
    N2 C1 N1 C19 . . . . -90.0(3) ?
    C21 C19 N1 C2 . . . . -48.8(3) ?
    C20 C19 N1 C2 . . . . 75.3(3) ?
    C21 C19 N1 C1 . . . . 91.1(3) ?
    C20 C19 N1 C1 . . . . -144.8(2) ?
    N4 C3 N2 C5 . . . . -8.3(3) ?
    S1 C3 N2 C5 . . . . 173.3(2) ?
    N4 C3 N2 C1 . . . . -147.4(2) ?
    S1 C3 N2 C1 . . . . 34.1(4) ?
    N3 C5 N2 C3 . . . . -93.7(2) ?
    C6 C5 N2 C3 . . . . 141.8(2) ?
    C12 C5 N2 C3 . . . . 13.8(3) ?
    N3 C5 N2 C1 . . . . 49.2(3) ?
    C6 C5 N2 C1 . . . . -75.3(3) ?
    C12 C5 N2 C1 . . . . 156.73(19) ?
    N1 C1 N2 C3 . . . . 84.9(3) ?
    N1 C1 N2 C5 . . . . -52.9(3) ?
    N5 C4 N3 C2 . . . . 166.6(3) ?
    S2 C4 N3 C2 . . . . -14.8(4) ?
    N5 C4 N3 C5 . . . . -3.4(3) ?
    S2 C4 N3 C5 . . . . 175.1(2) ?
    N1 C2 N3 C4 . . . . -119.3(3) ?
    N1 C2 N3 C5 . . . . 50.4(3) ?
    N2 C5 N3 C4 . . . . 122.2(2) ?
    C6 C5 N3 C4 . . . . -112.8(2) ?
    C12 C5 N3 C4 . . . . 13.0(3) ?
    N2 C5 N3 C2 . . . . -49.2(3) ?
    C6 C5 N3 C2 . . . . 75.9(3) ?
    C12 C5 N3 C2 . . . . -158.4(2) ?
    N2 C3 N4 C12 . . . . -1.8(3) ?
    S1 C3 N4 C12 . . . . 176.6(2) ?
    N5 C12 N4 C3 . . . . 115.7(3) ?
    C13 C12 N4 C3 . . . . -114.4(3) ?
    C5 C12 N4 C3 . . . . 9.8(3) ?
    N3 C4 N5 C12 . . . . -9.4(3) ?
    S2 C4 N5 C12 . . . . 172.0(2) ?
    N4 C12 N5 C4 . . . . -88.6(3) ?
    C13 C12 N5 C4 . . . . 142.7(2) ?
    C5 C12 N5 C4 . . . . 16.6(3) ?
    N8 C23 N6 C22 . . . . -50.4(3) ?
    N8 C23 N6 C40 . . . . 90.3(3) ?
    N7 C22 N6 C23 . . . . 53.0(3) ?
    N7 C22 N6 C40 . . . . -89.2(2) ?
    C41 C40 N6 C23 . . . . 77.8(3) ?
    C42 C40 N6 C23 . . . . -46.3(3) ?
    C41 C40 N6 C22 . . . . -143.0(2) ?
    C42 C40 N6 C22 . . . . 92.9(3) ?
    N9 C24 N7 C22 . . . . -155.4(2) ?
    S3 C24 N7 C22 . . . . 25.8(4) ?
    N9 C24 N7 C26 . . . . -5.6(3) ?
    S3 C24 N7 C26 . . . . 175.58(19) ?
    N6 C22 N7 C24 . . . . 95.6(3) ?
    N6 C22 N7 C26 . . . . -53.5(3) ?
    N8 C26 N7 C24 . . . . -104.8(2) ?
    C27 C26 N7 C24 . . . . 131.8(2) ?
    C33 C26 N7 C24 . . . . 3.8(3) ?
    N8 C26 N7 C22 . . . . 48.6(3) ?
    C27 C26 N7 C22 . . . . -74.8(3) ?
    C33 C26 N7 C22 . . . . 157.26(19) ?
    N10 C25 N8 C26 . . . . -3.4(3) ?
    S4 C25 N8 C26 . . . . 174.25(19) ?
    N10 C25 N8 C23 . . . . 154.3(2) ?
    S4 C25 N8 C23 . . . . -28.0(4) ?
    N7 C26 N8 C25 . . . . 113.5(2) ?
    C27 C26 N8 C25 . . . . -123.5(2) ?
    C33 C26 N8 C25 . . . . 4.6(3) ?
    N7 C26 N8 C23 . . . . -46.8(3) ?
    C27 C26 N8 C23 . . . . 76.2(3) ?
    C33 C26 N8 C23 . . . . -155.7(2) ?
    N6 C23 N8 C25 . . . . -107.6(3) ?
    N6 C23 N8 C26 . . . . 49.4(3) ?
    N7 C24 N9 C33 . . . . 5.1(3) ?
    S3 C24 N9 C33 . . . . -176.0(2) ?
    N10 C33 N9 C24 . . . . 105.1(3) ?
    C34 C33 N9 C24 . . . . -128.4(3) ?
    C26 C33 N9 C24 . . . . -2.5(3) ?
    N8 C25 N10 C33 . . . . 0.5(3) ?
    S4 C25 N10 C33 . . . . -177.2(2) ?
    N9 C33 N10 C25 . . . . -105.3(3) ?
    C34 C33 N10 C25 . . . . 127.6(2) ?
    C26 C33 N10 C25 . . . . 2.2(3) ?
loop_
    _geom_hbond_atom_site_label_D
    _geom_hbond_atom_site_label_H
    _geom_hbond_atom_site_label_A
    _geom_hbond_site_symmetry_A
    _geom_hbond_distance_DH
    _geom_hbond_distance_HA
    _geom_hbond_distance_DA
    _geom_hbond_angle_DHA
    N10 H10A S3 2_757 0.76(4) 2.86(4) 3.584(3) 160(3)
    N9 H9A S4 2_747 0.85(4) 2.79(4) 3.542(3) 148(3)
    N9 H9A O2 1_655 0.85(4) 2.36(4) 2.913(3) 124(3)
    N5 H5A S1 2_656 0.79(4) 2.63(4) 3.400(2) 169(3)
    N4 H4A O1 1_655 0.83(3) 2.39(3) 2.940(3) 124(3)
    C22 H22B S4 2_647 0.97 2.85 3.578(3) 132
    C20 H20B S1 2_556 0.97 2.85 3.548(3) 129
    O1 H1 N1 . 0.96(4) 2.04(3) 2.685(3) 123(3)
    O2 H2 N6 . 0.97(4) 1.95(4) 2.682(3) 130(3)
data_global
_journal_date_recd_electronic     2011-06-02
_journal_date_accepted     2011-07-07
_journal_name_full     'Acta Crystallographica, Section E'
_journal_year     2011
_journal_volume     67
_journal_issue      8
_journal_page_first     o2060
_journal_page_last     o2060
_journal_paper_category     QO
_journal_coeditor_code     PK2329
_publ_contact_author_name     'Meng Wang'
_publ_contact_author_address
;
Key Laboratory of Pesticide and Chemical Biology of Ministry of Education
College of Chemistry
Central China Normal University
Wuhan 430079
People's Republic of China
;
_publ_contact_author_email     'wangmeng8511@163.com'
_publ_contact_author_fax     '86 27 67867773'
_publ_contact_author_phone     '86 27 67867773'
_publ_section_title
;\
(4<i>R</i>,11<i>R</i>)-9-(1-hydroxypropan-2-yl)-4,11-diphenyl-1,3,5,7,9-\
pentaazatricyclo[5.3.1.0^4,11^]undecane-2,6-dithione
;
loop_
    _publ_author_name
    _publ_author_footnote
    _publ_author_address
    'Wang, Meng' .
;
Key Laboratory of Pesticide and Chemical Biology of the Ministry of Education
College of Chemistry
Central China Normal University
Wuhan 430079
People's Republic of China
;
    'Wang, Jungang' .
;
Key Laboratory of Pesticide and Chemical Biology of the Ministry of Education
College of Chemistry
Central China Normal University
Wuhan 430079
People's Republic of China
;
    'Xiang, Jiacheng' .
;
Key Laboratory of Pesticide and Chemical Biology of the Ministry of Education
College of Chemistry
Central China Normal University
Wuhan 430079
People's Republic of China
;
