# Supplementary material for: (4R,11R)-9-(1-hydroxypropan-2-yl)-4,11-diphenyl-1,3,5,7,9-pentaazatri­cyclo[5.3.1.04,11]undecane-2,6-dithione
Source: Acta Crystallogr Sect E Struct Rep Online. 2011 Jul 16;67(Pt 8):o2060. doi: 10.1107/S160053681102736X (PMC3213506; doi:10.1107/S160053681102736X)
Supplement: Supplementary file 2 [file e-67-o2060-Isup2.hkl]

# 
# h,k,l, Fc-squared, Fo-squared, sigma(Fo-squared) and status flag 
# 
data_I
_shelx_title ' 100722BM in P2(1)' 
_shelx_refln_list_code          4 
_shelx_F_calc_maximum      196.04 
_exptl_crystal_F_000       896.00 
_reflns_d_resolution_high  0.7494 
 
loop_ 
 _symmetry_equiv_pos_as_xyz 
 'x, y, z' 
 '-x, y+1/2, -z' 
 
_cell_length_a     9.0030 
_cell_length_b    12.6382 
_cell_length_c    18.5830 
_cell_angle_alpha  90.000 
_cell_angle_beta  100.169 
_cell_angle_gamma  90.000 
 
_shelx_F_squared_multiplier     1.000 
 
loop_ 
 _refln_index_h 
 _refln_index_k 
 _refln_index_l 
 _refln_F_squared_calc 
 _refln_F_squared_meas 
 _refln_F_squared_sigma 
 _refln_observed_status 
   0 -16   0       49.03       65.69     10.66 o 
   1 -16   0       74.74       75.07     11.94 o 
   2 -16   0       21.42       29.86      7.68 o 
   3 -16   0       15.50       21.33      7.68 o 
   1 -15   0      136.33      161.23     14.08 o 
   2 -15   0       32.98       49.05      9.81 o 
   3 -15   0       77.31       79.34     12.37 o 
   4 -15   0        9.36        2.13      5.12 o 
   5 -15   0        2.08        5.12      5.12 o 
   0 -14   0       24.45       29.01      6.82 o 
   1 -14   0        7.59       13.26      3.38 o 
   2 -14   0       36.39       46.92      8.96 o 
   3 -14   0       18.65       31.56      7.68 o 
   4 -14   0       67.09       87.44     13.22 o 
   5 -14   0       14.40       18.77      5.97 o 
   6 -14   0      102.22      121.99     17.49 o 
   1 -13   0       68.59       70.75      7.16 o 
   2 -13   0      127.94      122.42     14.08 o 
   3 -13   0      360.58      321.19     20.47 o 
   4 -13   0      204.71      191.95     16.21 o 
   5 -13   0      159.20      159.10     17.91 o 
   6 -13   0      127.52      157.82     17.91 o 
   7 -13   0       92.43       95.97     14.93 o 
   0 -12   0       45.01       47.77      8.53 o 
   1 -12   0      314.88      287.72     12.21 o 
   2 -12   0      353.39      378.35     20.90 o 
   3 -12   0       63.84       55.88      9.81 o 
   4 -12   0      262.65      223.94     17.06 o 
   5 -12   0      313.13      296.75     13.70 o 
   6 -12   0      153.89      146.79     10.45 o 
   7 -12   0       47.46       56.32      7.38 o 
   8 -12   0        8.13        6.01      3.69 o 
   1 -11   0       43.89       58.48      8.53 o 
   2 -11   0       13.12       13.90      3.07 o 
   3 -11   0      237.64      238.44     16.21 o 
   4 -11   0      155.14      133.51     14.50 o 
   5 -11   0        9.74       13.02      3.69 o 
   6 -11   0        8.71        8.90      3.07 o 
   7 -11   0       32.37       36.68      5.40 o 
   8 -11   0       73.18       74.25      8.56 o 
   0 -10   0     1219.25     1114.99     34.98 o 
   1 -10   0       77.17       80.47      6.44 o 
   2 -10   0       12.90        9.70      4.05 o 
   3 -10   0       21.01       27.30      6.40 o 
   4 -10   0       21.73       20.95      4.30 o 
   5 -10   0       21.73       14.31      3.62 o 
   6 -10   0       27.34       28.52      4.80 o 
   7 -10   0       32.22       39.14      6.61 o 
   8 -10   0       13.71       23.61      4.80 o 
   9 -10   0       19.89       34.32     16.21 o 
   1  -9   0       82.67       61.90      5.40 o 
   2  -9   0      483.45      500.76     14.09 o 
   3  -9   0      138.24      147.85      7.95 o 
   4  -9   0      143.35      145.36      8.38 o 
   5  -9   0       43.11       33.83      5.13 o 
   6  -9   0      138.93      134.54     17.70 o 
   7  -9   0       49.66       49.28      6.74 o 
   8  -9   0       65.62       71.62     13.01 o 
   9  -9   0        1.85       14.21      7.68 o 
   0  -8   0      203.17      174.03     10.66 o 
   1  -8   0      193.52      218.78      8.43 o 
   2  -8   0      425.32      411.26     11.96 o 
   3  -8   0      164.85      144.51      5.51 o 
   4  -8   0      589.73      593.35     27.73 o 
   5  -8   0      389.29      340.45     13.12 o 
   6  -8   0      709.95      631.54     19.30 o 
   7  -8   0      187.99      176.84     10.24 o 
   8  -8   0       20.41       15.26      4.06 o 
   9  -8   0       23.14       25.59      6.82 o 
  10  -8   0       19.68       19.19      6.82 o 
   1  -7   0     1335.73     1378.96     25.15 o 
   2  -7   0       11.20       11.26      1.97 o 
   3  -7   0      586.23      561.96     11.29 o 
   4  -7   0       30.74       36.38      4.83 o 
   5  -7   0      773.97      660.53     18.70 o 
   6  -7   0      107.35       96.16     11.94 o 
   7  -7   0     1164.16     1044.36     26.33 o 
   8  -7   0      244.59      208.21     11.11 o 
   9  -7   0      198.94      158.68     17.91 o 
  10  -7   0        4.83       14.50      5.55 o 
   0  -6   0     4798.19     5282.35    101.94 o 
   1  -6   0      584.40      657.31     14.27 o 
   2  -6   0     2608.47     2842.90     34.73 o 
   3  -6   0      592.61      597.79     17.85 o 
   4  -6   0      398.47      367.49     11.91 o 
   5  -6   0      933.25     1001.28     30.71 o 
   6  -6   0      274.42      240.57     10.68 o 
   7  -6   0      295.84      278.01     12.02 o 
   8  -6   0      117.21      109.37     12.16 o 
   9  -6   0       53.97       72.94     12.80 o 
  10  -6   0        8.32       10.66      5.97 o 
  11  -6   0      137.56      155.69     19.62 o 
   1  -5   0      500.44      507.15      9.18 o 
   2  -5   0      564.96      605.06     11.51 o 
   3  -5   0       85.76       91.87      4.46 o 
   4  -5   0       33.54       61.45      5.13 o 
   5  -5   0      400.36      352.96     15.36 o 
   6  -5   0      218.27      195.56      9.29 o 
   7  -5   0      113.98      103.48      7.57 o 
   8  -5   0       95.74       89.57     12.80 o 
   9  -5   0      189.14      177.44     15.78 o 
  10  -5   0        3.66        3.41      4.27 o 
  11  -5   0       43.69       53.32     11.52 o 
   0  -4   0    14939.94    16928.79    296.02 o 
   1  -4   0      211.19      232.03      7.74 o 
   2  -4   0      791.59      742.50     11.42 o 
   3  -4   0      105.09      101.86      3.07 o 
   4  -4   0       22.72       35.83      5.55 o 
   5  -4   0      455.53      474.17     13.53 o 
   6  -4   0      162.46      145.25      7.69 o 
   7  -4   0       50.94       41.35      5.57 o 
   8  -4   0       31.66       33.70      8.10 o 
   9  -4   0       39.89       37.54      8.96 o 
  10  -4   0       37.32       46.92     10.66 o 
  11  -4   0       57.96       63.56     11.52 o 
   1  -3   0     4065.59     4602.29     60.49 o 
   2  -3   0      885.23      914.39     12.43 o 
   3  -3   0      482.21      523.64     12.05 o 
   4  -3   0     3606.88     3840.83     55.74 o 
   5  -3   0      865.11      968.30     20.22 o 
   6  -3   0     1708.80     1636.96     30.36 o 
   7  -3   0      419.80      390.05     12.81 o 
   8  -3   0      377.88      323.32     20.05 o 
   9  -3   0       42.71       61.00     11.09 o 
  10  -3   0       62.04       73.37     12.80 o 
  11  -3   0       74.62       84.03     14.50 o 
   0  -2   0    37238.86    40391.41    731.53 o 
   1  -2   0      719.45      792.89     10.13 o 
   2  -2   0     2493.26     3008.01     58.01 o 
   3  -2   0     1635.73     1840.68     45.64 o 
   4  -2   0      124.24      142.40      5.83 o 
   5  -2   0     2034.60     2105.51     34.67 o 
   6  -2   0      997.46      968.95     20.80 o 
   7  -2   0      337.81      302.00     17.91 o 
   8  -2   0      439.39      410.34     23.03 o 
   9  -2   0       93.78       77.63     12.37 o 
  10  -2   0      121.92      129.67     17.06 o 
  11  -2   0       49.01       84.03     14.08 o 
   1  -1   0       19.40       21.54      1.51 o 
   2  -1   0    12246.87    13948.22    270.64 o 
   3  -1   0     1242.64     1340.82     21.31 o 
   4  -1   0     1789.76     2246.00     26.41 o 
   5  -1   0      166.65      149.19      3.93 o 
   6  -1   0       20.02       14.61      2.52 o 
   7  -1   0     1261.64     1189.21     40.10 o 
   8  -1   0      267.71      238.44     17.06 o 
   9  -1   0      198.07      159.96     14.93 o 
  10  -1   0        1.97        6.40      4.27 o 
  11  -1   0      207.75      230.34     20.47 o 
   1   0   0        0.03       -0.85      0.85 o 
   2   0   0     3603.26     3960.89     57.16 o 
   3   0   0        1.15        2.74      1.02 o 
   4   0   0     2102.43     2122.48     31.51 o 
   5   0   0       70.07       77.69      4.06 o 
   6   0   0       97.44       90.00      9.81 o 
   7   0   0      166.90      160.81     13.22 o 
   8   0   0       16.83       20.05      6.40 o 
   9   0   0      309.47      267.87     19.19 o 
  10   0   0      174.52      201.33     17.49 o 
  11   0   0       93.26      114.31     17.06 o 
   1   1   0       19.41       19.62      2.13 o 
   2   1   0    12199.33    14003.95    250.38 o 
   3   1   0     1243.29     1305.66     31.56 o 
   4   1   0     1768.54     2269.23     51.19 o 
   5   1   0      166.23      138.63      9.81 o 
   6   1   0       17.13       14.93      4.69 o 
   7   1   0     1262.45     1242.53     40.10 o 
   8   1   0      269.29      281.09     18.34 o 
   9   1   0      198.87      185.97     16.21 o 
  10   1   0        1.81        7.25      5.12 o 
  11   1   0      205.21      218.82     19.19 o 
   1   2   0      714.02      765.22     17.91 o 
   2   2   0     2498.91     3013.55     59.29 o 
   3   2   0     1653.87     1820.07     40.95 o 
   4   2   0      128.84      134.36      8.96 o 
   5   2   0     2027.06     2208.66     52.89 o 
   6   2   0     1004.48     1047.60     32.84 o 
   7   2   0      345.65      302.00     17.49 o 
   8   2   0      442.18      438.06     23.46 o 
   9   2   0       97.22       73.79     12.37 o 
  10   2   0      123.39      146.31     17.91 o 
  11   2   0       48.64       62.28     11.94 o 
   1   3   0     4062.56     4549.03     61.85 o 
   2   3   0      888.19      940.54     23.03 o 
   3   3   0      479.27      502.47     16.64 o 
   4   3   0     3603.26     3844.04     80.19 o 
   5   3   0      855.38      914.09     29.43 o 
   6   3   0     1697.09     1595.71     45.21 o 
   7   3   0      426.08      373.23     20.05 o 
   8   3   0      372.39      361.71     20.90 o 
   9   3   0       42.74       51.19      9.81 o 
  10   3   0       62.99       82.32     12.80 o 
  11   3   0       72.84       61.85     12.37 o 
   1   4   0      211.25      226.88      5.83 o 
   2   4   0      820.63      771.20     20.47 o 
   3   4   0      100.51       97.68      6.82 o 
   4   4   0       21.52       42.23      5.97 o 
   5   4   0      456.45      504.18     20.05 o 
   6   4   0      167.93      170.62     11.94 o 
   7   4   0       48.25       46.07      8.10 o 
   8   4   0       30.16       30.71      7.68 o 
   9   4   0       39.40       47.35      9.81 o 
  10   4   0       36.10       30.83     10.02 o 
  11   4   0       56.72       52.89     11.09 o 
   1   5   0      503.07      485.58     10.88 o 
   2   5   0      557.15      595.73     11.07 o 
   3   5   0       87.83       82.75      6.40 o 
   4   5   0       36.25       65.69      7.25 o 
   5   5   0      404.36      379.20     17.49 o 
   6   5   0      220.58      208.58     13.65 o 
   7   5   0      126.24      142.04     11.94 o 
   8   5   0       96.93       88.30     11.94 o 
   9   5   0      184.38      191.52     15.78 o 
  10   5   0        3.94        1.89      3.16 o 
  11   5   0       46.02       48.20      9.81 o 
   1   6   0      580.53      648.40     22.39 o 
   2   6   0     2571.00     2820.26     40.60 o 
   3   6   0      596.78      593.75     20.05 o 
   4   6   0      401.67      358.73     16.21 o 
   5   6   0      923.12      949.07     31.14 o 
   6   6   0      274.27      281.95     15.78 o 
   7   6   0      306.40      284.93     17.49 o 
   8   6   0      119.43      116.87     13.65 o 
   9   6   0       53.35       61.00     11.09 o 
  10   6   0        7.98        2.56      3.02 o 
  11   6   0      141.07      140.30     12.62 o 
   1   7   0     1343.82     1377.31     24.64 o 
   2   7   0        9.01        7.53      1.42 o 
   3   7   0      579.26      548.11     19.62 o 
   4   7   0       25.12       28.58      5.55 o 
   5   7   0      764.32      738.35     26.45 o 
   6   7   0      110.30      106.21      9.81 o 
   7   7   0     1152.94     1104.76     37.54 o 
   8   7   0      245.16      219.67     16.21 o 
   9   7   0      201.24      216.69     16.64 o 
  10   7   0        4.63       14.71      3.89 o 
   1   8   0      198.02      221.16      8.30 o 
   2   8   0      428.94      415.86     11.09 o 
   3   8   0      159.45      133.51      9.38 o 
   4   8   0      598.27      629.16     23.03 o 
   5   8   0      392.18      359.15     17.91 o 
   6   8   0      715.76      659.87     26.45 o 
   7   8   0      186.47      181.28     14.08 o 
   8   8   0       19.42       14.50      5.97 o 
   9   8   0       22.53       36.97     15.36 o 
  10   8   0       18.33       18.46     12.37 o 
   1   9   0       85.62       73.39      5.21 o 
   2   9   0      481.71      524.65     20.05 o 
   3   9   0      139.42      128.82      9.81 o 
   4   9   0      139.62      132.66     10.24 o 
   5   9   0       43.49       46.07      7.25 o 
   6   9   0      139.63      114.31     10.66 o 
   7   9   0       50.46       48.63      8.53 o 
   8   9   0       66.80       64.84     10.24 o 
   9   9   0        1.78        6.26      8.53 o 
  10   9   0       22.39       10.24      6.40 o 
   0  10   0     1215.87     1183.67     35.40 o 
   1  10   0       76.86       63.13      9.81 o 
   2  10   0       13.15        9.81      4.27 o 
   3  10   0       21.45       25.59      5.97 o 
   4  10   0       22.44       27.30      6.40 o 
   5  10   0       21.55       13.65      5.12 o 
   6  10   0       27.30       17.49      5.55 o 
   8  10   0       13.49       27.73      7.25 o 
   9  10   0       19.40       25.59      8.10 o 
   1  11   0       43.52       56.67      8.74 o 
   2  11   0       13.81       15.78      4.69 o 
   7  11   0       32.25       42.65      9.38 o 
   8  11   0       73.06       69.10     13.22 o 
   0  12   0       50.69       52.47      9.38 o 
   1  12   0      313.19      308.39     13.26 o 
   2  12   0      350.82      350.19     20.90 o 
   3  12   0       65.41       72.94     11.52 o 
   4  12   0      268.86      267.44     19.62 o 
   5  12   0      310.45      271.71     20.47 o 
   6  12   0      153.79      171.47     16.21 o 
   7  12   0       50.06       71.23     13.65 o 
   8  12   0        7.52       -1.71      5.55 o 
   1  13   0       66.71       70.06     12.80 o 
   2  13   0      126.28      115.59     14.08 o 
   3  13   0      362.92      329.72     21.75 o 
   4  13   0      206.31      188.53     16.64 o 
   5  13   0      158.71      147.59     17.91 o 
   6  13   0      125.32      117.30     17.06 o 
   7  13   0       92.96      102.37     16.21 o 
   0  14   0       25.54       21.75      7.68 o 
   1  14   0        7.90       16.64      5.97 o 
   2  14   0       35.23       52.89      9.81 o 
   3  14   0       17.52       17.91      6.82 o 
   4  14   0       65.54       67.39     12.80 o 
   5  14   0       14.43       11.09      5.55 o 
   6  14   0      102.45      106.64     16.64 o 
   1  15   0      138.16      152.44     18.34 o 
   3  15   0       77.62       79.76     13.22 o 
   4  15   0        8.94       15.78      6.82 o 
   5  15   0        2.48       12.37      5.12 o 
   0  16   0       48.89       55.88     11.09 o 
   1  16   0       74.55       89.57     14.50 o 
  -3 -16   1       15.53       28.58      7.68 o 
  -2 -16   1       54.57       85.31     13.22 o 
  -1 -16   1       15.58       26.45      5.97 o 
   0 -16   1      181.28      220.20     11.76 o 
   1 -16   1       37.61       61.00     10.66 o 
   2 -16   1       81.91      119.86     15.78 o 
   3 -16   1       44.50       40.52      9.81 o 
  -5 -15   1       24.35       30.28      7.68 o 
  -4 -15   1       33.10       29.43      8.96 o 
  -3 -15   1       93.38       87.44     13.65 o 
  -2 -15   1        7.30       16.21      5.55 o 
  -1 -15   1      148.26      153.98     16.64 o 
   0 -15   1        4.76       12.18      2.85 o 
   1 -15   1       84.90       81.90     11.94 o 
   2 -15   1       20.88       38.39      8.53 o 
   3 -15   1      128.82      106.64     14.93 o 
   4 -15   1       70.22       76.78     13.22 o 
   5 -15   1       42.60       74.22     12.37 o 
  -6 -14   1        5.19        3.84      5.55 o 
  -5 -14   1       14.49       19.62      6.82 o 
  -4 -14   1       79.77       75.50     12.80 o 
  -3 -14   1       34.37       49.05      9.81 o 
  -2 -14   1      163.18      176.59     14.93 o 
  -1 -14   1      112.81      108.04      9.11 o 
   0 -14   1      140.89      145.52      9.20 o 
   1 -14   1       24.20       14.38      4.48 o 
   2 -14   1       69.70       71.23     11.52 o 
   3 -14   1      146.60      121.14     15.36 o 
   4 -14   1       10.93        6.40      5.12 o 
   5 -14   1       61.43       71.23     11.94 o 
   6 -14   1        3.58        6.82      5.97 o 
  -7 -13   1       12.75       20.47      6.40 o 
  -6 -13   1        9.33       26.87      7.25 o 
  -5 -13   1        0.29        7.68      4.69 o 
  -4 -13   1       51.08       53.32     10.24 o 
  -3 -13   1       16.14       16.21      5.12 o 
  -2 -13   1        2.84        9.81      4.69 o 
  -1 -13   1       57.98       61.61      9.38 o 
   0 -13   1       18.10       21.51      4.06 o 
   1 -13   1       15.30       19.88      3.69 o 
   2 -13   1        9.61        2.99      3.84 o 
   3 -13   1       49.46       58.86     10.24 o 
   4 -13   1       29.15       35.83      8.10 o 
   5 -13   1       30.56       49.05     10.66 o 
   6 -13   1      178.30      197.49     17.06 o 
   7 -13   1       74.94       87.87     14.50 o 
  -8 -12   1       11.80       23.89      7.25 o 
  -7 -12   1        8.59       15.78      6.40 o 
  -6 -12   1       21.93       14.93      5.55 o 
  -5 -12   1      229.40      219.24     17.49 o 
  -4 -12   1       16.86       13.22      5.12 o 
  -3 -12   1      224.46      223.94     16.21 o 
  -2 -12   1      158.69      145.94      8.38 o 
  -1 -12   1        3.72        3.79      2.36 o 
   0 -12   1        3.87        8.01      2.85 o 
   1 -12   1      212.04      186.25      9.47 o 
   2 -12   1       43.61       39.24      7.68 o 
   3 -12   1       90.53       71.23     11.09 o 
   4 -12   1       50.29       52.89      9.81 o 
   5 -12   1       64.00       74.65     13.86 o 
   6 -12   1       20.20       19.94      7.89 o 
   7 -12   1       54.32       63.31      7.82 o 
   8 -12   1       98.26      120.12     13.01 o 
  -9 -11   1        2.23       -2.99      4.69 o 
  -8 -11   1       74.46      107.69     29.64 o 
  -7 -11   1      119.43      126.80     10.54 o 
  -6 -11   1      115.34      140.52     16.21 o 
  -5 -11   1      404.24      350.38     14.57 o 
  -4 -11   1      672.51      647.41     19.54 o 
  -3 -11   1      207.26      165.93     13.22 o 
  -2 -11   1       35.76       34.68      4.71 o 
  -1 -11   1     1804.12     1738.35     34.21 o 
   0 -11   1       12.54       15.18      4.91 o 
   1 -11   1      905.61      862.32     38.82 o 
   2 -11   1      265.90      270.59     11.05 o 
   3 -11   1        2.69        2.56      3.41 o 
   4 -11   1      294.33      310.95     19.62 o 
   5 -11   1       24.26       23.76      6.40 o 
   6 -11   1       81.96       95.86     13.01 o 
   7 -11   1       85.46       91.00     12.37 o 
   8 -11   1       59.57       59.43      7.82 o 
  -9 -10   1       10.47        7.42      5.76 o 
  -8 -10   1      172.03      150.22      9.94 o 
  -7 -10   1       54.63       60.13      7.89 o 
  -6 -10   1      352.20      325.36     14.00 o 
  -5 -10   1      210.08      156.79      9.17 o 
  -4 -10   1      283.53      257.10     11.54 o 
  -3 -10   1       58.42       69.10     10.24 o 
  -2 -10   1      713.38      692.63     17.91 o 
  -1 -10   1       49.13       48.13      8.96 o 
   0 -10   1     1357.82     1271.20     26.84 o 
   1 -10   1      205.55      189.86      8.73 o 
   2 -10   1      519.73      453.32     17.49 o 
   3 -10   1      272.63      271.71     17.06 o 
   4 -10   1      337.57      298.83     12.67 o 
   5 -10   1      193.29      189.66     10.56 o 
   6 -10   1       18.37       30.63      5.22 o 
   7 -10   1       46.78       59.15      7.08 o 
   8 -10   1       50.07       51.78      7.22 o 
   9 -10   1       21.45       40.62     12.37 o 
 -10  -9   1       74.21       89.57     15.36 o 
  -9  -9   1      226.22      226.71     12.45 o 
  -8  -9   1        2.96        7.35      2.66 o 
  -7  -9   1      176.57      184.25     10.40 o 
  -6  -9   1      125.48      112.70      9.03 o 
  -5  -9   1       29.60       33.60      5.33 o 
  -4  -9   1       26.27       23.68      4.09 o 
  -3  -9   1      388.30      368.29     12.79 o 
  -2  -9   1       57.14       56.36      5.22 o 
  -1  -9   1       17.43       16.51      6.18 o 
   0  -9   1      131.09      146.36     12.80 o 
   1  -9   1       30.88       40.36      4.61 o 
   2  -9   1       54.44       58.81      5.33 o 
   3  -9   1      487.66      485.43     15.37 o 
   4  -9   1      159.95      125.68      7.95 o 
   5  -9   1      339.46      336.34     13.57 o 
   6  -9   1       47.34       45.70      6.01 o 
   7  -9   1      129.05      148.25      9.50 o 
   8  -9   1       14.12       14.27      4.06 o 
   9  -9   1      232.25      269.28     13.79 o 
 -10  -8   1       30.24       31.99      8.10 o 
  -9  -8   1       50.39       65.69     11.52 o 
  -8  -8   1       16.15       11.47      4.48 o 
  -7  -8   1       77.53       84.86      8.29 o 
  -6  -8   1       41.63       48.01      6.03 o 
  -5  -8   1      108.21      116.83      7.38 o 
  -4  -8   1     1014.40      982.49     23.06 o 
  -3  -8   1      810.37      844.22     15.76 o 
  -2  -8   1     2854.18     2917.26     45.13 o 
  -1  -8   1      103.47      100.89      5.71 o 
   0  -8   1     1543.11     1516.45     27.90 o 
   1  -8   1      129.04      144.26      6.78 o 
   2  -8   1      805.97      731.66     33.48 o 
   3  -8   1       82.40       96.07      4.58 o 
   4  -8   1      685.84      628.63     18.10 o 
   5  -8   1      109.62       93.76      7.99 o 
   6  -8   1       36.89       33.90      4.97 o 
   7  -8   1      177.53      167.05      9.95 o 
   8  -8   1       94.48       93.18      9.60 o 
   9  -8   1       98.10       92.56     14.50 o 
  10  -8   1       75.98       72.51     13.22 o 
 -10  -7   1        6.86        1.71      4.27 o 
  -9  -7   1       43.69       43.08      9.38 o 
  -8  -7   1       12.87       10.94      3.28 o 
  -7  -7   1      119.60      119.07      8.68 o 
  -6  -7   1       84.86       82.99      7.54 o 
  -5  -7   1        7.11        8.87      2.76 o 
  -4  -7   1      213.75      225.87     10.88 o 
  -3  -7   1       77.46       91.11      4.67 o 
  -2  -7   1      881.53      948.42     22.77 o 
  -1  -7   1     1815.75     2116.20     34.35 o 
   0  -7   1      650.97      720.44     16.13 o 
   1  -7   1      146.59      138.42     14.93 o 
   2  -7   1      168.55      169.31      5.62 o 
   3  -7   1      858.95      943.13     15.94 o 
   4  -7   1       65.90       65.17      6.33 o 
   5  -7   1      124.44      113.98      7.38 o 
   6  -7   1       81.69       77.99     10.45 o 
   7  -7   1      117.23      113.56      9.34 o 
   8  -7   1      160.39      158.83      9.72 o 
   9  -7   1       40.85       49.91     10.66 o 
  10  -7   1        7.29       10.66      5.55 o 
 -11  -6   1        0.17        3.41      5.97 o 
 -10  -6   1       13.72       28.15      7.25 o 
  -9  -6   1       17.10       27.30      7.25 o 
  -8  -6   1       85.76       75.55      9.17 o 
  -7  -6   1      110.31       96.13      9.17 o 
  -6  -6   1       20.49       14.55      4.69 o 
  -5  -6   1       35.43       37.39      4.80 o 
  -4  -6   1      293.19      286.43     11.94 o 
  -3  -6   1     1332.53     1461.60     21.27 o 
  -2  -6   1      349.95      358.17      7.95 o 
  -1  -6   1     1198.08     1515.12     25.89 o 
   0  -6   1     1727.49     1895.18     30.76 o 
   1  -6   1      166.73      202.08      7.04 o 
   2  -6   1      199.38      196.66      5.77 o 
   3  -6   1      130.50      140.24      5.85 o 
   4  -6   1      446.38      399.64     12.82 o 
   5  -6   1      129.79      142.47      7.82 o 
   6  -6   1      174.96      155.01      8.56 o 
   7  -6   1       44.22       41.91      7.68 o 
   8  -6   1       72.92       63.05      6.97 o 
   9  -6   1       13.67       25.17      7.25 o 
  10  -6   1       58.49       52.04     10.66 o 
 -11  -5   1       23.50       37.96     10.24 o 
 -10  -5   1       73.06       95.55     14.50 o 
  -9  -5   1      130.46      123.27     15.78 o 
  -8  -5   1       47.22       59.54      6.66 o 
  -7  -5   1      174.96      163.48      8.86 o 
  -6  -5   1      671.21      655.99     17.73 o 
  -5  -5   1      188.73      166.96      7.99 o 
  -4  -5   1       99.78      106.61      6.03 o 
  -3  -5   1       40.64       46.90      2.44 o 
  -2  -5   1      330.12      355.19      7.33 o 
  -1  -5   1     1159.31     1196.20     16.63 o 
   0  -5   1      520.87      485.84     11.16 o 
   1  -5   1       26.75       19.50      2.28 o 
   2  -5   1     2447.38     2845.69     33.72 o 
   3  -5   1      773.12      874.92     13.67 o 
   4  -5   1     2614.23     2595.99     42.66 o 
   5  -5   1      421.32      449.90     13.83 o 
   6  -5   1      373.82      374.38     13.23 o 
   7  -5   1       86.04       81.16      7.38 o 
   8  -5   1      274.50      281.09     19.19 o 
   9  -5   1        7.20        9.81      5.12 o 
  10  -5   1       12.34       21.33      6.82 o 
  11  -5   1      104.22      140.76     19.62 o 
 -11  -4   1        7.84       11.94      5.97 o 
 -10  -4   1      172.02      171.05     16.21 o 
  -9  -4   1      118.64      124.98     15.36 o 
  -8  -4   1      868.20      818.12     34.12 o 
  -7  -4   1      922.04      892.31     21.86 o 
  -6  -4   1      353.83      348.31     12.02 o 
  -5  -4   1      454.94      445.55     12.93 o 
  -4  -4   1     2804.12     2845.17     43.87 o 
  -3  -4   1      964.38     1014.74     20.47 o 
  -2  -4   1     4714.60     4806.01     52.06 o 
  -1  -4   1     1627.16     1866.44     39.48 o 
   0  -4   1      531.29      553.97     11.46 o 
   1  -4   1       77.36       78.81      2.93 o 
   2  -4   1     1100.44     1050.41     19.24 o 
   3  -4   1      370.03      436.03      7.81 o 
   4  -4   1     1928.48     1954.03     67.82 o 
   5  -4   1      542.26      518.18     18.98 o 
   6  -4   1      429.50      419.85     16.85 o 
   7  -4   1      724.75      651.57     18.33 o 
   8  -4   1      262.47      231.19     17.49 o 
   9  -4   1       69.67       85.31     13.65 o 
  10  -4   1       18.95       27.30      7.68 o 
  11  -4   1        8.63       11.52      6.82 o 
 -11  -3   1      323.81      370.67     25.59 o 
 -10  -3   1       30.59       33.70      9.38 o 
  -9  -3   1      171.41      184.69     16.21 o 
  -8  -3   1      152.37      158.68     13.65 o 
  -7  -3   1      162.44      128.54     10.88 o 
  -6  -3   1      400.47      434.64     13.11 o 
  -5  -3   1      560.67      565.23     14.39 o 
  -4  -3   1     1166.36     1237.55     22.73 o 
  -3  -3   1      778.64      870.60     16.88 o 
  -2  -3   1      539.45      552.09      8.41 o 
  -1  -3   1        5.00        9.10      3.41 o 
   0  -3   1       99.96       95.39      3.46 o 
   1  -3   1      501.20      593.79      9.04 o 
   2  -3   1      303.19      367.50      6.57 o 
   3  -3   1      212.10      200.62      6.92 o 
   4  -3   1     1592.07     1914.96     49.11 o 
   5  -3   1     1935.44     1946.24     33.81 o 
   6  -3   1       93.64       93.64      7.68 o 
   7  -3   1      278.07      234.84     14.72 o 
   8  -3   1      574.73      572.00     27.73 o 
   9  -3   1      213.38      218.39     17.49 o 
  10  -3   1        8.40        6.82      5.12 o 
  11  -3   1       19.41       14.93      8.10 o 
 -11  -2   1      145.65      160.81     20.05 o 
 -10  -2   1        2.67        9.81      4.69 o 
  -9  -2   1       96.28      103.65     14.08 o 
  -8  -2   1       25.61       34.12      8.10 o 
  -7  -2   1      287.54      238.87     15.78 o 
  -6  -2   1     1104.15     1053.12     21.72 o 
  -5  -2   1     2249.56     2495.85     39.17 o 
  -4  -2   1      740.34      716.02     15.57 o 
  -3  -2   1      595.77      669.47     18.13 o 
  -2  -2   1    21354.79    23643.60    450.43 o 
  -1  -2   1      642.64      696.47      9.06 o 
   0  -2   1     2425.15     2482.38     33.18 o 
   1  -2   1        3.18        4.58      1.08 o 
   2  -2   1     1846.38     2066.08     30.14 o 
   3  -2   1       14.29       15.18      1.28 o 
   4  -2   1     1254.38     1297.88     28.33 o 
   5  -2   1      528.25      569.15     25.57 o 
   6  -2   1       49.56       47.96      6.82 o 
   7  -2   1      265.00      243.13     16.21 o 
   8  -2   1     1082.15      972.10     37.96 o 
   9  -2   1      162.24      153.13     17.06 o 
  10  -2   1       45.61       29.01      8.10 o 
  11  -2   1       92.31      107.06     16.64 o 
 -11  -1   1        3.88       15.78      6.40 o 
 -10  -1   1       38.16       57.16     11.09 o 
  -9  -1   1      880.58      833.47     36.26 o 
  -8  -1   1       35.04       50.33      9.38 o 
  -7  -1   1      208.80      229.91     15.36 o 
  -6  -1   1      512.41      498.26     12.69 o 
  -5  -1   1      402.99      375.31     13.44 o 
  -4  -1   1      241.54      224.46      8.96 o 
  -3  -1   1      512.77      692.11     27.51 o 
  -2  -1   1      155.50      153.10      4.37 o 
  -1  -1   1     4165.52     4787.85     61.82 o 
   0  -1   1      300.11      322.47      8.10 o 
   1  -1   1     4008.52     4561.43     58.79 o 
   2  -1   1      774.91      836.94     11.01 o 
   3  -1   1     1542.14     1609.47     19.34 o 
   4  -1   1     6595.03     7165.26     75.60 o 
   5  -1   1     1125.31     1275.18     17.17 o 
   6  -1   1      371.37      391.69     11.78 o 
   7  -1   1      287.16      281.09     17.49 o 
   8  -1   1      212.25      200.05     15.78 o 
   9  -1   1      255.44      274.70     19.62 o 
  10  -1   1       24.84       25.17      7.68 o 
  11  -1   1       35.11       47.77     10.66 o 
 -11   0   1        2.27       10.66      6.40 o 
 -10   0   1        3.26        9.81      6.40 o 
  -9   0   1      205.66      176.16     15.78 o 
  -8   0   1       48.01       40.52      8.53 o 
  -6   0   1       41.82       42.23      7.68 o 
  -5   0   1      922.25     1151.19     26.23 o 
  -4   0   1        0.61        2.56      2.99 o 
  -3   0   1        2.38       -0.90      0.90 o 
  -2   0   1        5.73       -2.05      2.05 o 
  -1   0   1     3864.55     4616.09     85.31 o 
   1   0   1     5146.07     5624.89     72.84 o 
   2   0   1       23.57       23.12      4.27 o 
   3   0   1     2706.38     2850.19     53.32 o 
   4   0   1      147.03      143.55     17.70 o 
   5   0   1      521.42      586.59     12.77 o 
   6   0   1      307.97      304.55     16.64 o 
   7   0   1     2040.29     2057.02     62.06 o 
   8   0   1       84.62       94.27     12.80 o 
   9   0   1       41.36       48.63      9.81 o 
  10   0   1        0.16       10.24      5.55 o 
  11   0   1      213.76      215.41     19.62 o 
 -11   1   1        3.41       12.37      5.97 o 
 -10   1   1       37.24       32.84      8.53 o 
  -9   1   1      884.70      865.89     36.26 o 
  -8   1   1       32.23       46.07      9.38 o 
  -7   1   1      206.93      227.78     15.36 o 
  -6   1   1      512.69      515.27     21.75 o 
  -5   1   1      408.78      370.43      8.45 o 
  -4   1   1      244.23      231.82      5.59 o 
  -3   1   1      509.30      652.62     19.62 o 
  -2   1   1      156.77      155.69      6.82 o 
  -1   1   1     4167.26     4872.44     88.72 o 
   0   1   1      299.77      350.19      8.53 o 
   1   1   1     4005.51     4497.93     83.60 o 
   2   1   1      764.95      796.36     20.05 o 
   3   1   1     1549.13     1599.98     36.68 o 
   4   1   1     6590.55     7055.94    137.35 o 
   5   1   1     1123.06     1261.30     35.83 o 
   6   1   1      364.09      380.71     10.95 o 
   7   1   1      286.79      256.78     16.21 o 
   8   1   1      211.77      201.67     10.04 o 
   9   1   1      253.47      297.30     20.47 o 
  10   1   1       23.72       24.31      7.68 o 
  11   1   1       34.98       49.05     11.09 o 
 -11   2   1      147.28      170.19     20.05 o 
 -10   2   1        2.75        3.41      4.69 o 
  -9   2   1       97.07      116.87     14.50 o 
  -8   2   1       28.36       34.98      8.10 o 
  -7   2   1      280.15      225.64     15.36 o 
  -6   2   1     1104.64     1061.25     34.12 o 
  -5   2   1     2250.29     2452.64     58.01 o 
  -4   2   1      753.64      720.01     22.61 o 
  -3   2   1      601.76      647.07     19.62 o 
  -2   2   1    21327.67    23467.32    418.44 o 
  -1   2   1      642.11      663.71     16.64 o 
   0   2   1     2452.17     2481.22     47.77 o 
   1   2   1        3.20        4.27      1.28 o 
   2   2   1     1819.60     1977.47     41.80 o 
   3   2   1       13.39       12.80      2.99 o 
   4   2   1     1276.43     1258.31     33.70 o 
   5   2   1      537.24      574.13     21.33 o 
   6   2   1       47.49       35.40      6.82 o 
   7   2   1      261.58      237.59     15.78 o 
   8   2   1     1088.89      998.18     25.62 o 
   9   2   1      162.87      163.37     14.50 o 
  10   2   1       44.94       56.30     11.52 o 
  11   2   1       96.49       72.51     12.80 o 
 -11   3   1      323.93      333.56     24.31 o 
 -10   3   1       30.57       28.15      7.25 o 
  -9   3   1      173.68      179.15     14.93 o 
  -8   3   1      151.91      139.05     12.80 o 
  -7   3   1      162.86      136.92     11.94 o 
  -6   3   1      411.76      444.89     20.47 o 
  -5   3   1      554.41      532.33     20.90 o 
  -4   3   1     1179.40     1236.99     33.27 o 
  -3   3   1      779.30      923.47     24.74 o 
  -2   3   1      543.50      548.54     16.21 o 
  -1   3   1        5.12        8.53      2.13 o 
   0   3   1       98.11       94.27      5.12 o 
   1   3   1      501.97      598.87     14.50 o 
   2   3   1      296.80      372.80     11.94 o 
   3   3   1      204.92      214.13      9.81 o 
   4   3   1     1599.30     1820.93     44.36 o 
   5   3   1     1934.26     2014.58     49.48 o 
   6   3   1       94.42      108.34      9.81 o 
   7   3   1      286.48      252.52     16.21 o 
   8   3   1      571.07      522.95     26.02 o 
   9   3   1      210.91      218.48     11.59 o 
  10   3   1        8.51        8.53      5.12 o 
  11   3   1       20.51       26.02      8.53 o 
 -11   4   1        7.17       13.22      5.12 o 
 -10   4   1      172.98      150.57     17.49 o 
  -9   4   1      119.11      122.85     14.93 o 
  -8   4   1      872.35      824.09     33.27 o 
  -7   4   1      908.66      928.59     33.70 o 
  -6   4   1      344.34      348.49     17.91 o 
  -5   4   1      463.83      430.81     18.77 o 
  -4   4   1     2804.47     2776.82     62.70 o 
  -3   4   1      951.35      995.04     16.38 o 
  -2   4   1     4754.56     4701.96     63.73 o 
  -1   4   1     1626.32     1861.13     27.84 o 
   0   4   1      524.28      608.26     16.21 o 
   1   4   1       81.16       82.50      3.58 o 
   2   4   1     1103.32     1045.89     25.59 o 
   3   4   1      360.65      422.71     14.93 o 
   4   4   1     1918.41     1974.91     46.49 o 
   5   4   1      541.00      535.74     20.90 o 
   6   4   1      432.90      443.18     20.47 o 
   7   4   1      709.37      654.75     26.87 o 
   8   4   1      265.83      235.45     16.64 o 
   9   4   1       68.68       71.69      7.99 o 
  10   4   1       18.98       29.86      7.25 o 
  11   4   1       10.06       27.73      9.81 o 
 -11   5   1       22.41       47.35     10.24 o 
 -10   5   1       73.66      110.48     14.93 o 
  -9   5   1      131.15      118.15     14.50 o 
  -8   5   1       48.69       53.74      9.81 o 
  -7   5   1      172.76      159.10     12.80 o 
  -6   5   1      661.22      585.65     24.74 o 
  -5   5   1      199.26      162.51     11.52 o 
  -4   5   1       95.00      101.52      8.10 o 
  -3   5   1       35.88       36.26      5.55 o 
  -2   5   1      332.26      363.57      8.96 o 
  -1   5   1     1162.84     1217.06     20.53 o 
   0   5   1      502.99      478.16     15.36 o 
   1   5   1       24.72       19.62      3.84 o 
   2   5   1     2424.23     2734.22     38.95 o 
   3   5   1      776.16      858.21     24.31 o 
   4   5   1     2634.91     2633.07     58.86 o 
   5   5   1      435.17      444.46     18.77 o 
   6   5   1      370.69      361.71     18.34 o 
   7   5   1       82.10       95.12     11.52 o 
   8   5   1      272.71      229.48     17.06 o 
   9   5   1        8.40        1.50      2.76 o 
  10   5   1       12.11       11.52      3.92 o 
  11   5   1      102.98       90.85     15.78 o 
 -11   6   1        0.17        8.53      5.55 o 
 -10   6   1       15.03       15.36      6.40 o 
  -9   6   1       16.59       20.47      5.97 o 
  -8   6   1       81.85       78.91     11.52 o 
  -7   6   1      116.06      118.58     11.09 o 
  -6   6   1       19.26       18.34      5.55 o 
  -5   6   1       30.00       31.99      6.40 o 
  -4   6   1      292.43      277.26     14.08 o 
  -3   6   1     1354.34     1499.25     23.26 o 
  -2   6   1      352.99      374.89      9.02 o 
  -1   6   1     1195.11     1531.47     25.68 o 
   0   6   1     1729.42     1933.54     43.93 o 
   1   6   1      166.07      206.02     10.66 o 
   2   6   1      196.77      207.45      5.83 o 
   3   6   1      136.04      141.61      8.96 o 
   4   6   1      436.01      399.67     16.64 o 
   5   6   1      128.20      138.63     10.24 o 
   6   6   1      168.89      143.75     11.09 o 
   7   6   1       43.51       47.77      8.53 o 
   8   6   1       68.38       59.29     10.24 o 
   9   6   1       13.31       20.93     10.24 o 
  10   6   1       60.12       69.55      7.77 o 
 -10   7   1        6.58       15.36      6.40 o 
  -9   7   1       45.11       57.58     10.24 o 
  -8   7   1       12.64       13.65      5.12 o 
  -7   7   1      117.35      122.42     11.52 o 
  -6   7   1       87.89      103.22      9.81 o 
  -5   7   1        6.59       11.09      4.27 o 
  -4   7   1      217.22      191.95     11.94 o 
  -3   7   1       78.96       84.03      7.25 o 
  -2   7   1      883.03      952.25     16.04 o 
  -1   7   1     1811.80     2092.94     34.28 o 
   0   7   1      659.26      693.56     22.18 o 
   1   7   1      144.32      152.70      9.81 o 
   2   7   1      178.46      175.42      5.74 o 
   3   7   1      859.09      916.65     27.30 o 
   4   7   1       64.03       54.17      7.25 o 
   5   7   1      125.89      108.77      9.38 o 
   6   7   1       83.83       75.50      9.81 o 
   7   7   1      114.29      117.73     12.80 o 
   8   7   1      162.24      146.30     10.55 o 
   9   7   1       43.51       39.07      6.48 o 
  10   7   1        7.39        7.91      4.06 o 
 -10   8   1       30.50       41.57      6.44 o 
  -9   8   1       51.45       61.00     10.24 o 
  -8   8   1       14.98       18.77      5.55 o 
  -7   8   1       78.23       61.00      9.81 o 
  -6   8   1       44.07       46.07      8.53 o 
  -5   8   1      108.10       83.60      9.81 o 
  -4   8   1     1007.66      959.73     31.14 o 
  -3   8   1      808.04      820.25     27.30 o 
  -2   8   1     2856.74     2824.80     36.38 o 
  -1   8   1      104.55      102.98      5.74 o 
   0   8   1     1530.05     1476.28     38.82 o 
   1   8   1      124.81      138.65      7.08 o 
   2   8   1      816.75      769.06     23.46 o 
   3   8   1       84.57      104.93      8.10 o 
   4   8   1      679.72      643.23     23.03 o 
   5   8   1      108.28      107.49      9.38 o 
   6   8   1       36.90       48.20      8.10 o 
   7   8   1      175.58      163.79     13.22 o 
   8   8   1       95.52       99.84      9.60 o 
   9   8   1       99.21       94.06      9.90 o 
  10   8   1       74.41       72.96      8.73 o 
 -10   9   1       75.03       99.42     10.70 o 
  -9   9   1      225.63      269.58     19.62 o 
  -8   9   1        2.73        5.55      3.84 o 
  -7   9   1      174.02      192.80     14.93 o 
  -6   9   1      124.40      110.48     12.37 o 
  -5   9   1       30.74       37.11      7.25 o 
  -4   9   1       23.39       24.31      5.97 o 
  -3   9   1      387.15      348.92     17.06 o 
  -2   9   1       57.34       65.26      8.96 o 
  -1   9   1       18.96       22.86      3.58 o 
   0   9   1      131.45      139.48      9.81 o 
   1   9   1       27.74       37.07      3.45 o 
   2   9   1       50.67       63.98      7.25 o 
   3   9   1      494.25      463.23     18.77 o 
   4   9   1      158.84      123.27      9.81 o 
   5   9   1      336.73      239.72     14.93 o 
   6   9   1       48.95       49.05      8.10 o 
   7   9   1      128.00      145.53     10.33 o 
   8   9   1       14.13       13.22      6.40 o 
   9   9   1      231.07      271.28     21.33 o 
  -8  10   1      174.41      156.54     13.65 o 
  -7  10   1       54.37       47.77      8.53 o 
  -6  10   1      347.68      325.03     18.77 o 
  -5  10   1      217.81      188.11     13.22 o 
  -4  10   1      280.62      246.54     14.50 o 
  -3  10   1       61.38       70.38      8.96 o 
  -2  10   1      712.48      659.96     18.34 o 
  -1  10   1       48.54       46.79      5.22 o 
   0  10   1     1357.06     1306.09     37.96 o 
   1  10   1      213.19      219.20     10.10 o 
   2  10   1      518.88      460.86     16.21 o 
   3  10   1      271.51      263.30     10.97 o 
   4  10   1      339.04      321.19     16.21 o 
   5  10   1      200.21      171.05     15.78 o 
   6  10   1       16.92       15.36      6.40 o 
   7  10   1       45.30       52.89     11.09 o 
   8  10   1       49.26       42.23      9.81 o 
   9  10   1       21.69       33.27      8.10 o 
  -9  11   1        1.85        2.99      4.69 o 
  -5  11   1      403.08      381.76     20.05 o 
  -4  11   1      674.73      638.54     26.02 o 
  -3  11   1      204.88      182.99     12.80 o 
  -2  11   1       35.71       30.90      4.92 o 
  -1  11   1     1786.47     1726.66     51.61 o 
   0  11   1       14.41       15.80      3.03 o 
   1  11   1      908.90      840.74     22.32 o 
   2  11   1      269.29      274.27     17.49 o 
   3  11   1        1.88        9.81      4.69 o 
   4  11   1      295.57      296.02     20.05 o 
   5  11   1       26.66       31.14      8.10 o 
   6  11   1       80.08       73.37     12.37 o 
   7  11   1       86.77       84.03     14.08 o 
   8  11   1       57.23       43.93     10.66 o 
  -8  12   1       11.10       20.47      6.82 o 
  -1  12   1        3.45        2.37      2.66 o 
   0  12   1        4.00        7.68      4.27 o 
   1  12   1      211.32      197.26     10.40 o 
   2  12   1       43.39       38.39      8.10 o 
   3  12   1       89.21       87.02     12.80 o 
   4  12   1       47.97       44.79      9.81 o 
   5  12   1       64.30       74.22     12.80 o 
   6  12   1       20.53       20.05      6.82 o 
   7  12   1       54.42       47.77     11.09 o 
   8  12   1       98.39      101.94     17.06 o 
  -7  13   1       12.92       19.62      6.40 o 
  -6  13   1        9.13        7.25      5.55 o 
  -3  13   1       17.59       20.47      6.82 o 
  -2  13   1        2.51       10.24      4.69 o 
  -1  13   1       62.26       67.82     11.52 o 
   0  13   1       17.66       21.15      6.82 o 
   1  13   1       16.73       24.44      5.10 o 
   2  13   1        9.99       15.36      5.55 o 
   3  13   1       49.45       59.29     11.09 o 
   4  13   1       30.25       22.61      7.25 o 
   5  13   1       30.29       46.07     10.24 o 
   6  13   1      177.61      170.62     20.47 o 
   7  13   1       76.24       88.72     15.36 o 
  -6  14   1        4.57       -3.41      4.27 o 
  -5  14   1       14.57       21.75      7.25 o 
  -4  14   1       77.80       75.93     12.80 o 
  -3  14   1       34.56       42.65      9.81 o 
  -2  14   1      166.78      170.19     14.50 o 
  -1  14   1      112.45      104.14     16.64 o 
   0  14   1      141.91      154.68     10.93 o 
   1  14   1       24.42       18.34      6.82 o 
   2  14   1       69.55       85.74     12.80 o 
   3  14   1      144.93      145.03     16.64 o 
   4  14   1       10.17       18.34      6.40 o 
   5  14   1       60.66       72.09     13.22 o 
   6  14   1        3.51        7.68      6.40 o 
  -5  15   1       25.54       24.31      8.53 o 
  -4  15   1       33.31       39.24      8.53 o 
  -3  15   1       94.48       99.81     14.50 o 
  -1  15   1      147.50      162.52     26.45 o 
   0  15   1        4.64       -1.07      3.02 o 
   3  15   1      127.34      134.79     17.06 o 
   4  15   1       70.66       69.10     12.37 o 
   5  15   1       43.94       53.32     11.52 o 
  -1  16   1       15.53       10.66      6.40 o 
   0  16   1      177.55      188.11     17.49 o 
   1  16   1       37.67       65.69     12.80 o 
  -3 -16   2       12.10       20.05      6.40 o 
  -2 -16   2       23.17       23.46      8.96 o 
  -1 -16   2       48.45       42.65     10.24 o 
   0 -16   2       21.68       39.84      5.71 o 
   1 -16   2      212.43      203.89     17.06 o 
   2 -16   2        2.22       14.50      5.55 o 
   3 -16   2      139.19      140.33     17.49 o 
  -5 -15   2       76.96      113.89     16.21 o 
  -4 -15   2       46.06       39.24      9.81 o 
  -3 -15   2       76.32       92.99     13.65 o 
  -2 -15   2       41.86       72.09     11.52 o 
  -1 -15   2      125.92      133.94     15.36 o 
   0 -15   2       30.76       44.23      6.82 o 
   1 -15   2       35.14       48.63      9.38 o 
   2 -15   2      134.85      168.91     17.91 o 
   3 -15   2       20.84       28.58      8.10 o 
   4 -15   2       11.52       33.27      7.68 o 
   5 -15   2        3.78        2.13      4.69 o 
  -6 -14   2       81.85      106.64     16.21 o 
  -5 -14   2       26.42       30.28      7.68 o 
  -4 -14   2       37.26       25.17      6.82 o 
  -3 -14   2       15.94       23.46      6.82 o 
  -2 -14   2       12.49       14.93      4.69 o 
  -1 -14   2        3.86        1.71      2.41 o 
   0 -14   2        0.15        7.68      3.84 o 
   1 -14   2        5.98        1.28      2.71 o 
   2 -14   2      123.22      105.78     13.65 o 
   3 -14   2        2.64        3.84      4.27 o 
   4 -14   2       24.39       31.56      8.10 o 
   5 -14   2        2.55        7.25      4.69 o 
   6 -14   2       68.02       56.73     11.52 o 
  -7 -13   2      137.29      147.16     17.91 o 
  -6 -13   2      130.95      137.35     17.06 o 
  -5 -13   2       52.31       71.66     11.94 o 
  -4 -13   2       12.36       12.80      5.55 o 
  -3 -13   2      220.38      199.20     15.78 o 
  -2 -13   2       39.70       46.92      8.96 o 
  -1 -13   2      120.74      107.62      7.99 o 
   0 -13   2      334.07      317.72     17.28 o 
   1 -13   2      191.84      179.30      9.77 o 
   2 -13   2      297.68      275.12     18.77 o 
   3 -13   2       84.53       58.01     10.24 o 
   4 -13   2      239.24      211.57     17.06 o 
   5 -13   2       81.80       78.06     13.22 o 
   6 -13   2       26.75       19.62      7.25 o 
   7 -13   2       38.27       32.93      8.53 o 
  -8 -12   2      153.47      156.12     18.34 o 
  -7 -12   2       26.97       27.30      7.68 o 
  -6 -12   2       89.03       93.41     13.65 o 
  -5 -12   2      112.34      130.10     15.36 o 
  -4 -12   2      108.00      131.38     14.50 o 
  -3 -12   2       36.97       45.64      8.53 o 
  -2 -12   2      413.47      420.02     14.82 o 
  -1 -12   2      160.05      151.25      8.56 o 
   0 -12   2      132.41      137.33      8.29 o 
   1 -12   2      108.45       98.07      9.81 o 
   2 -12   2      213.87      183.84     14.50 o 
   3 -12   2        6.10       15.36      5.97 o 
   4 -12   2      151.33      146.73     13.65 o 
   5 -12   2      130.08      140.76     16.21 o 
   6 -12   2       95.87       89.32      9.60 o 
   7 -12   2       56.03       59.97      7.84 o 
   8 -12   2        9.13       11.18      5.33 o 
  -9 -11   2       10.04       19.18     10.02 o 
  -8 -11   2      124.41      140.00     10.44 o 
  -7 -11   2       17.94       26.46      5.76 o 
  -6 -11   2       37.56       39.91      5.53 o 
  -5 -11   2       19.26       19.19      6.82 o 
  -4 -11   2       24.48       41.80      8.53 o 
  -3 -11   2      131.84      145.03     12.37 o 
  -2 -11   2       84.14       85.40      6.39 o 
  -1 -11   2       34.64       46.10      5.57 o 
   0 -11   2      284.19      256.12     11.01 o 
   1 -11   2      200.38      190.80     20.69 o 
   2 -11   2       37.24       38.68      4.80 o 
   3 -11   2      122.45      108.77     12.80 o 
   4 -11   2      141.24      113.46     14.08 o 
   5 -11   2       91.55      101.71      9.50 o 
   6 -11   2       37.54       34.28      9.60 o 
   7 -11   2      260.31      237.23     13.12 o 
   8 -11   2        3.66        7.00      3.76 o 
  -9 -10   2       33.06       41.81      7.04 o 
  -8 -10   2        4.92        9.60      3.62 o 
  -7 -10   2       95.48      103.20      9.35 o 
  -6 -10   2      260.15      231.96     11.61 o 
  -5 -10   2      140.96      139.47     10.02 o 
  -4 -10   2      370.18      310.10     12.45 o 
  -3 -10   2      198.52      187.68     14.08 o 
  -2 -10   2       26.11       36.75      8.32 o 
  -1 -10   2       95.60       99.39      6.66 o 
   0 -10   2      821.99      707.46     24.53 o 
   1 -10   2      282.55      271.29     10.68 o 
   2 -10   2       57.37       49.24      5.27 o 
   3 -10   2      319.43      281.95     17.49 o 
   4 -10   2      398.46      352.67     27.51 o 
   5 -10   2      137.29      136.47     12.16 o 
   6 -10   2      353.11      337.29     14.78 o 
   7 -10   2       87.33       92.01      9.34 o 
   8 -10   2       65.02       69.59      8.26 o 
   9 -10   2       12.28       28.15      8.10 o 
 -10  -9   2        3.45       10.24      5.55 o 
  -9  -9   2       61.49       58.96      7.24 o 
  -8  -9   2       30.15       25.77      4.92 o 
  -7  -9   2       11.33       11.50      3.28 o 
  -6  -9   2       73.53       80.26      7.95 o 
  -5  -9   2       87.91       73.55      7.22 o 
  -4  -9   2      274.72      240.38     10.88 o 
  -3  -9   2      305.64      289.22      8.33 o 
  -2  -9   2      210.20      215.68      8.80 o 
  -1  -9   2      289.58      275.06     20.05 o 
   0  -9   2      360.43      341.14     11.46 o 
   1  -9   2      172.70      174.46     26.02 o 
   2  -9   2     1117.45     1107.21     23.38 o 
   3  -9   2       34.32       39.37      5.13 o 
   4  -9   2      599.73      586.32     18.10 o 
   5  -9   2      116.24      110.74      8.89 o 
   6  -9   2       31.26       32.84      5.53 o 
   7  -9   2        1.26        6.82      3.41 o 
   8  -9   2      168.05      157.99     10.20 o 
   9  -9   2       31.99       43.08      9.81 o 
 -10  -8   2       12.42       12.37      5.97 o 
  -9  -8   2       76.71       84.88     12.80 o 
  -8  -8   2       69.09       75.76      8.14 o 
  -7  -8   2      166.81      145.80      9.20 o 
  -6  -8   2       81.28       82.92      7.82 o 
  -5  -8   2      278.04      254.13     10.81 o 
  -4  -8   2      162.23      148.69     10.66 o 
  -3  -8   2      214.03      195.02      7.56 o 
  -2  -8   2      149.59      165.95     10.45 o 
  -1  -8   2      141.50      149.14     10.24 o 
   0  -8   2     1341.08     1309.45     25.49 o 
   1  -8   2      148.88      148.66      9.81 o 
   2  -8   2      807.96      850.11     19.01 o 
   3  -8   2       19.55       23.54      2.69 o 
   4  -8   2     1121.92     1077.39     25.33 o 
   5  -8   2      238.79      207.09     10.56 o 
   6  -8   2      175.86      139.96      8.89 o 
   7  -8   2       48.12       41.48      6.03 o 
   8  -8   2       25.15       28.52      4.80 o 
   9  -8   2       64.56       55.88     10.24 o 
  10  -8   2        4.55        2.56      5.12 o 
 -10  -7   2        6.64       14.08      5.12 o 
  -9  -7   2       60.64       70.38     11.94 o 
  -8  -7   2      311.65      282.59     12.93 o 
  -7  -7   2      553.34      492.23     16.72 o 
  -6  -7   2       32.69       36.77      7.46 o 
  -5  -7   2       51.62       40.50      5.13 o 
  -4  -7   2      109.69      116.67      6.74 o 
  -3  -7   2      752.34      794.61     13.92 o 
  -2  -7   2      101.08       88.69      5.32 o 
  -1  -7   2       38.17       47.14      4.19 o 
   0  -7   2      425.85      409.68     11.46 o 
   1  -7   2     1440.05     1507.41     26.96 o 
   2  -7   2      959.95      945.85     19.06 o 
   3  -7   2     1255.55     1244.49     22.06 o 
   4  -7   2      177.62      179.37      8.89 o 
   5  -7   2      479.59      414.85     14.61 o 
   6  -7   2      395.07      363.76     14.14 o 
   7  -7   2      464.00      443.26     16.21 o 
   8  -7   2       25.64       33.56      8.96 o 
   9  -7   2       28.49       35.83      8.53 o 
  10  -7   2        2.21        0.43      5.12 o 
 -11  -6   2       44.05       80.19     13.65 o 
 -10  -6   2      180.38      173.60     16.64 o 
  -9  -6   2       69.91       73.79     12.37 o 
  -8  -6   2      175.52      167.45      9.47 o 
  -7  -6   2      165.28      144.62      8.59 o 
  -6  -6   2     1597.61     1408.37    103.86 o 
  -5  -6   2      427.37      445.33     23.67 o 
  -4  -6   2     1798.02     1739.04     56.30 o 
  -3  -6   2      401.81      422.06     12.16 o 
  -2  -6   2      428.69      424.07      8.67 o 
  -1  -6   2      108.10      113.51      5.22 o 
   0  -6   2      765.99      755.15     15.83 o 
   1  -6   2     1401.66     1626.44     27.10 o 
   2  -6   2      335.72      361.85      8.34 o 
   3  -6   2      798.32      839.02     14.31 o 
   4  -6   2      452.42      450.82     14.02 o 
   5  -6   2       33.13       34.14      4.83 o 
   6  -6   2       40.68       49.71      6.01 o 
   7  -6   2      907.07      812.92     22.52 o 
   8  -6   2       85.36       90.43     13.22 o 
   9  -6   2        5.33        8.53      5.12 o 
  10  -6   2        9.84       28.15      7.25 o 
 -11  -5   2       30.09       61.42     12.37 o 
 -10  -5   2       90.84       99.81     14.93 o 
  -9  -5   2       34.04       47.77      9.81 o 
  -8  -5   2      331.46      294.29     12.45 o 
  -7  -5   2      305.73      281.87     20.05 o 
  -6  -5   2      108.72       94.97     14.29 o 
  -5  -5   2      592.99      600.31     18.98 o 
  -4  -5   2      231.44      260.56      9.20 o 
  -3  -5   2     1779.22     1985.52     33.17 o 
  -2  -5   2      254.89      279.04      6.32 o 
  -1  -5   2     3429.19     3810.60     52.33 o 
   0  -5   2       18.50       19.85      2.41 o 
   1  -5   2     3309.69     3452.30     48.53 o 
   2  -5   2      146.74      170.31      5.01 o 
   3  -5   2      137.91       98.55      3.72 o 
   4  -5   2       46.23       39.88      4.83 o 
   5  -5   2      208.81      156.49      9.60 o 
   6  -5   2      133.41      130.07      7.69 o 
   7  -5   2      467.70      423.74     14.94 o 
   8  -5   2      154.50      147.16     16.21 o 
   9  -5   2       68.64       67.39     11.94 o 
  10  -5   2       25.45       31.14      8.96 o 
  11  -5   2      134.29      133.51     18.34 o 
 -11  -4   2       65.03       64.84     13.65 o 
 -10  -4   2       89.76       90.85     14.50 o 
  -9  -4   2       28.55       26.45      7.25 o 
  -8  -4   2       46.66       50.33      9.38 o 
  -7  -4   2      684.57      637.50     17.91 o 
  -6  -4   2        1.48        0.85      3.41 o 
  -5  -4   2      307.62      284.52      9.94 o 
  -4  -4   2     1331.11     1349.33     40.10 o 
  -3  -4   2     1106.82     1145.24     20.96 o 
  -2  -4   2     6397.88     6888.10    106.42 o 
  -1  -4   2       10.84       12.84      1.42 o 
   0  -4   2     2573.19     2757.33     51.19 o 
   1  -4   2       41.43       48.20      2.26 o 
   2  -4   2      641.36      604.69     10.17 o 
   3  -4   2      811.72      834.80     12.78 o 
   4  -4   2       67.59       86.04      2.86 o 
   5  -4   2       93.60       85.75      6.05 o 
   6  -4   2      265.01      236.43     15.57 o 
   7  -4   2      537.13      479.87     23.89 o 
   8  -4   2       28.48       35.40      8.53 o 
   9  -4   2       51.88       59.29     10.66 o 
  10  -4   2       47.00       40.95      8.96 o 
  11  -4   2       62.18       73.79     14.08 o 
 -11  -3   2      117.18      143.75     18.77 o 
 -10  -3   2      169.42      165.93     15.78 o 
  -9  -3   2       51.30       59.29     10.24 o 
  -8  -3   2      123.85      107.06     13.22 o 
  -7  -3   2     1066.01     1013.11     22.85 o 
  -6  -3   2       97.59       84.20      5.74 o 
  -5  -3   2      377.75      395.63     11.41 o 
  -4  -3   2      561.92      604.42     13.86 o 
  -3  -3   2     2308.75     2526.11     37.85 o 
  -2  -3   2     2104.27     2315.99     33.78 o 
  -1  -3   2     6693.65     7371.58    133.51 o 
   0  -3   2     7942.42     8978.47    113.41 o 
   1  -3   2     3290.06     3495.55     39.04 o 
   2  -3   2     5175.36     5513.51     58.93 o 
   3  -3   2      924.36     1000.72     14.87 o 
   4  -3   2     1520.93     1569.38     17.07 o 
   5  -3   2      256.24      264.71      9.41 o 
   6  -3   2      402.14      375.79     19.19 o 
   7  -3   2        5.07        8.96      4.27 o 
   8  -3   2      151.52      134.79     15.36 o 
   9  -3   2      115.39      112.61     15.36 o 
  10  -3   2       44.97       40.95      9.81 o 
  11  -3   2       56.68       61.42     11.94 o 
 -11  -2   2       14.63       34.12      8.53 o 
 -10  -2   2       42.20       37.11      8.53 o 
  -9  -2   2      243.77      238.87     17.91 o 
  -8  -2   2      275.12      249.96     17.49 o 
  -7  -2   2       38.27       40.52      7.68 o 
  -6  -2   2       33.20       44.75      4.61 o 
  -5  -2   2      303.24      345.64     10.14 o 
  -4  -2   2      802.01      921.47     17.73 o 
  -3  -2   2      194.89      218.24      6.78 o 
  -2  -2   2     3379.47     3712.33     50.07 o 
  -1  -2   2      731.13      746.30     27.51 o 
   0  -2   2      452.12      633.85     14.93 o 
   1  -2   2    19510.36    21339.02    218.22 o 
   2  -2   2     6469.71     7259.89     65.91 o 
   3  -2   2      192.67      210.37      3.76 o 
   4  -2   2      384.21      418.39      6.42 o 
   5  -2   2       44.40       40.95      3.39 o 
   6  -2   2      278.48      237.16     14.93 o 
   7  -2   2      594.92      576.69     26.02 o 
   8  -2   2       80.92       85.31     12.37 o 
   9  -2   2      475.87      452.57     26.45 o 
  10  -2   2       59.28       65.69     11.94 o 
  11  -2   2       30.34       33.70      9.38 o 
 -11  -1   2       82.04      105.78     15.36 o 
 -10  -1   2      168.72      171.47     15.78 o 
  -9  -1   2       34.55       30.71      7.68 o 
  -8  -1   2        6.38        6.82      4.69 o 
  -7  -1   2     1140.47     1113.71     37.11 o 
  -6  -1   2      426.65      486.74     12.59 o 
  -5  -1   2      121.67      136.09      7.89 o 
  -4  -1   2      436.71      413.49      9.94 o 
  -3  -1   2     3412.44     3625.25     49.70 o 
  -2  -1   2     9325.26    10224.29    129.80 o 
  -1  -1   2       16.48       17.87      3.20 o 
   0  -1   2    12168.44    13045.50    241.00 o 
   1  -1   2     2421.71     2563.98     28.13 o 
   2  -1   2    31540.54    33276.32   1202.40 o 
   3  -1   2      303.21      313.35      6.60 o 
   4  -1   2      464.95      565.39      9.39 o 
   5  -1   2      397.66      357.80      7.31 o 
   6  -1   2      470.65      490.07     13.63 o 
   7  -1   2     1121.46     1074.90     37.96 o 
   8  -1   2       60.08       58.44     10.66 o 
   9  -1   2      258.75      259.77     19.62 o 
  10  -1   2        0.31       10.66      4.27 o 
  11  -1   2      113.29      151.85     19.19 o 
 -11   0   2       51.68       74.22     13.22 o 
 -10   0   2       52.61       55.88     11.09 o 
  -9   0   2      131.52      122.42     14.93 o 
  -8   0   2       72.13       56.73      9.81 o 
  -7   0   2       15.91       15.78      5.55 o 
  -6   0   2     2992.21     3121.85     46.49 o 
  -5   0   2        0.36        6.54      6.61 o 
  -4   0   2    38432.56    42510.25    525.27 o 
  -3   0   2       82.30       79.94      6.18 o 
  -2   0   2    10122.35    11747.15    147.29 o 
  -1   0   2        5.62       10.57      2.35 o 
   0   0   2    28001.28    23915.19    433.80 o 
   1   0   2       30.06       29.02      1.38 o 
   2   0   2       36.45       33.60      2.09 o 
   3   0   2      263.47      254.23      5.57 o 
   4   0   2      268.63      218.56      6.17 o 
   5   0   2      370.10      343.22      9.39 o 
   6   0   2      405.74      363.96     12.08 o 
   7   0   2      392.70      363.21     12.80 o 
   8   0   2      507.59      491.81     25.17 o 
   9   0   2      295.16      268.72     19.62 o 
  10   0   2       36.34       30.28      8.96 o 
  11   0   2       50.18       80.19     14.08 o 
 -11   1   2       80.80       89.15     15.36 o 
 -10   1   2      166.67      171.05     16.21 o 
  -9   1   2       36.95       26.87      7.25 o 
  -8   1   2        5.21        6.40      4.69 o 
  -7   1   2     1136.36     1016.46     35.83 o 
  -6   1   2      413.37      493.94     21.33 o 
  -5   1   2      120.14      150.60     11.94 o 
  -4   1   2      440.63      407.36      8.59 o 
  -3   1   2     3414.72     3657.33     48.94 o 
  -2   1   2     9348.90    10376.98    130.10 o 
  -1   1   2       16.92       18.15      1.49 o 
   0   1   2    12163.01    13115.88    235.03 o 
   1   1   2     2417.32     2592.73     41.57 o 
   2   1   2    31576.38    33781.38    357.19 o 
   3   1   2      308.51      306.78      7.06 o 
   4   1   2      463.78      567.15     10.40 o 
   5   1   2      391.70      348.65      9.99 o 
   6   1   2      465.89      465.72     10.53 o 
   7   1   2     1127.30     1122.66     25.72 o 
   8   1   2       59.45       59.72     10.24 o 
   9   1   2      259.44      293.46     20.05 o 
  10   1   2        0.39        4.27      3.84 o 
  11   1   2      115.44      130.10     17.49 o 
 -11   2   2       16.20        9.38      6.40 o 
 -10   2   2       42.69       46.49      9.38 o 
  -9   2   2      238.59      239.72     17.91 o 
  -8   2   2      277.39      264.89     17.91 o 
  -7   2   2       42.38       29.43      6.82 o 
  -6   2   2       32.55       54.60      8.10 o 
  -5   2   2      296.75      299.86     15.36 o 
  -4   2   2      804.04      914.09     26.87 o 
  -3   2   2      202.29      241.00     10.66 o 
  -2   2   2     3367.46     3709.12     76.99 o 
  -1   2   2      732.12      755.57      9.81 o 
   0   2   2      458.71      647.26      8.74 o 
   1   2   2    19505.37    21167.79    554.51 o 
   2   2   2     6483.80     7269.97     95.44 o 
   3   2   2      199.13      209.01      9.38 o 
   4   2   2      384.11      397.54     15.78 o 
   5   2   2       42.42       27.60      3.16 o 
   6   2   2      283.27      268.10      8.40 o 
   7   2   2      599.93      573.33     17.49 o 
   8   2   2       80.91       82.74     18.13 o 
   9   2   2      482.54      527.64     27.73 o 
  10   2   2       59.24       52.47     10.24 o 
  11   2   2       30.16       34.98      9.38 o 
 -11   3   2      119.68      153.13     19.19 o 
 -10   3   2      168.47      152.70     17.91 o 
  -9   3   2       50.02       59.29     10.66 o 
  -8   3   2      121.73       97.68     12.80 o 
  -7   3   2     1086.29     1039.49     35.83 o 
  -6   3   2       97.63       93.41     10.24 o 
  -5   3   2      368.87      356.17     16.64 o 
  -4   3   2      559.05      606.55     20.90 o 
  -3   3   2     2314.86     2575.06     55.45 o 
  -2   3   2     2109.39     2326.25     32.55 o 
  -1   3   2     6697.96     7329.13    116.45 o 
   0   3   2     7935.62     9121.27    165.07 o 
   1   3   2     3287.40     3580.79     48.19 o 
   2   3   2     5164.94     5390.97     73.71 o 
   3   3   2      919.44      976.37     25.59 o 
   4   3   2     1512.19     1567.56     39.24 o 
   5   3   2      255.92      253.37     13.65 o 
   6   3   2      399.65      348.49     17.91 o 
   7   3   2        4.41        2.50      1.55 o 
   8   3   2      150.92      134.87      8.73 o 
   9   3   2      114.17      116.16      9.94 o 
  10   3   2       45.60       51.19     10.66 o 
  11   3   2       55.00       54.60     11.94 o 
 -11   4   2       66.19       92.56     14.50 o 
 -10   4   2       91.00       84.03     13.22 o 
  -9   4   2       30.51       52.89     10.66 o 
  -8   4   2       49.38       54.17      9.38 o 
  -7   4   2      679.84      690.15     28.15 o 
  -6   4   2        2.87       12.37      4.69 o 
  -5   4   2      308.12      287.49     14.93 o 
  -4   4   2     1313.90     1298.83     35.83 o 
  -3   4   2     1101.50     1124.41     18.33 o 
  -2   4   2     6419.58     7042.02     73.98 o 
  -1   4   2       11.22       15.97      2.13 o 
   0   4   2     2569.07     2807.10     56.73 o 
   1   4   2       41.52       58.27      3.07 o 
   2   4   2      639.49      621.48     17.06 o 
   3   4   2      816.13      807.45     22.61 o 
   4   4   2       70.74       79.76      6.82 o 
   5   4   2       94.46       84.03      8.96 o 
   6   4   2      266.90      250.38     14.93 o 
   7   4   2      530.00      466.74     15.98 o 
   8   4   2       27.85       29.23      5.13 o 
   9   4   2       52.49       59.51      7.54 o 
  10   4   2       46.34       49.48     10.24 o 
  11   4   2       60.72       80.62     13.65 o 
 -11   5   2       31.95       32.42      8.96 o 
 -10   5   2       90.62      103.65     14.93 o 
  -9   5   2       33.26       43.08      8.96 o 
  -8   5   2      325.29      267.87     18.34 o 
  -7   5   2      310.02      290.05     17.91 o 
  -6   5   2      104.60       99.81     10.66 o 
  -5   5   2      595.31      606.98     23.03 o 
  -4   5   2      224.82      246.95      6.06 o 
  -3   5   2     1778.40     2055.08     30.71 o 
  -2   5   2      246.38      277.44      7.48 o 
  -1   5   2     3431.37     3882.43     75.07 o 
   0   5   2       15.61       18.34      3.41 o 
   1   5   2     3307.57     3426.90     48.89 o 
   2   5   2      156.37      173.49      6.35 o 
   3   5   2      139.31       95.55      6.82 o 
   4   5   2       44.18       46.92      6.40 o 
   5   5   2      214.76      173.60     11.09 o 
   6   5   2      136.67      129.67     10.66 o 
   7   5   2      473.68      455.97     16.08 o 
   8   5   2      157.63      155.89      9.80 o 
   9   5   2       67.41       81.42      8.73 o 
  10   5   2       25.73       36.77      6.13 o 
  11   5   2      133.67      135.64     18.34 o 
 -11   6   2       44.37       44.79     11.09 o 
 -10   6   2      180.84      175.31     16.21 o 
  -9   6   2       68.59       65.69     11.09 o 
  -8   6   2      174.93      170.19     14.08 o 
  -7   6   2      162.21      163.37     13.22 o 
  -6   6   2     1600.07     1490.78     43.51 o 
  -5   6   2      426.34      420.58     19.62 o 
  -4   6   2     1826.82     1801.31     45.64 o 
  -3   6   2      401.92      435.40      9.78 o 
  -2   6   2      410.65      396.90     21.11 o 
  -1   6   2      112.88      112.18      6.82 o 
   0   6   2      780.64      700.39     21.75 o 
   1   6   2     1395.17     1586.92     27.70 o 
   2   6   2      328.30      353.77     10.04 o 
   3   6   2      802.23      828.35     23.89 o 
   4   6   2      452.26      467.50     17.91 o 
   5   6   2       29.94       25.17      5.55 o 
   6   6   2       40.88       47.36      6.13 o 
   7   6   2      925.49      872.08     23.78 o 
   8   6   2       83.83       70.62      8.26 o 
   9   6   2        5.71        8.49      6.82 o 
  10   6   2        9.48        7.46      3.62 o 
 -10   7   2        6.02        5.97      4.69 o 
  -9   7   2       59.87       54.60     10.24 o 
  -8   7   2      312.71      302.00     19.19 o 
  -7   7   2      543.91      524.65     24.74 o 
  -6   7   2       29.83       31.14      6.82 o 
  -5   7   2       52.48       58.86      8.53 o 
  -4   7   2      109.75      112.61      9.38 o 
  -3   7   2      758.16      770.77     25.59 o 
  -2   7   2       96.96       83.16     12.80 o 
  -1   7   2       41.84       59.72      5.12 o 
   0   7   2      423.15      402.66     16.21 o 
   1   7   2     1440.89     1503.35     27.57 o 
   2   7   2      974.73      898.95     19.05 o 
   3   7   2     1244.55     1210.59     24.58 o 
   4   7   2      167.65      159.10     10.24 o 
   5   7   2      473.86      438.92     18.77 o 
   6   7   2      395.85      372.22     14.21 o 
   7   7   2      462.51      432.49     16.51 o 
   8   7   2       26.07       31.44      5.64 o 
   9   7   2       28.49       31.21      5.64 o 
  10   7   2        2.25        5.14      3.46 o 
 -10   8   2       10.90       14.93      6.40 o 
  -9   8   2       77.28       98.11     14.08 o 
  -8   8   2       69.68       85.31     11.94 o 
  -7   8   2      171.60      183.42     14.50 o 
  -6   8   2       86.31       80.62     10.66 o 
  -5   8   2      283.29      232.47     14.50 o 
  -4   8   2      159.95      156.54     11.52 o 
  -3   8   2      209.23      194.93     11.94 o 
  -2   8   2      149.85      142.69      6.63 o 
  -1   8   2      140.29      153.09      7.07 o 
   0   8   2     1334.53     1332.53     36.26 o 
   1   8   2      154.42      147.99      7.35 o 
   2   8   2      812.17      836.79     30.92 o 
   3   8   2       17.83       16.48      3.07 o 
   4   8   2     1134.75     1096.20     24.69 o 
   5   8   2      237.49      215.48     20.47 o 
   6   8   2      178.16      168.32      9.43 o 
   7   8   2       46.48       49.09      6.48 o 
   8   8   2       23.53       28.47      7.04 o 
   9   8   2       63.32       69.53     12.80 o 
  10   8   2        4.11        2.56      5.12 o 
 -10   9   2        3.06       15.78      6.82 o 
  -9   9   2       61.65       86.16     12.37 o 
  -8   9   2       30.04       33.70      7.68 o 
  -7   9   2       12.22       11.09      5.12 o 
  -6   9   2       73.39       84.46     11.09 o 
  -5   9   2       88.87       85.74     10.66 o 
  -4   9   2      277.74      233.75     14.50 o 
  -3   9   2      306.29      307.54     16.21 o 
  -2   9   2      206.35      208.58     14.50 o 
  -1   9   2      292.07      266.58     10.25 o 
   0   9   2      360.85      313.51     15.78 o 
   1   9   2      171.62      192.83      8.89 o 
   2   9   2     1117.51     1064.22     23.05 o 
   3   9   2       33.55       37.35      4.61 o 
   4   9   2      607.80      574.68     19.83 o 
   5   9   2      116.72      121.72      8.44 o 
   6   9   2       27.19       34.12      7.68 o 
   7   9   2        1.29       -3.84      3.84 o 
   8   9   2      169.95      159.10     19.19 o 
   9   9   2       33.64       79.76     14.08 o 
  -9  10   2       33.16       44.79      9.81 o 
  -8  10   2        4.94       20.47      5.97 o 
  -7  10   2       94.96      113.46     13.65 o 
  -6  10   2      265.75      242.71     16.64 o 
  -5  10   2      138.71      146.73     12.37 o 
  -4  10   2      368.72      299.44     17.06 o 
  -3  10   2      196.69      156.12     11.94 o 
  -2  10   2       21.36       26.45      6.82 o 
  -1  10   2       91.26       83.51      6.31 o 
   0  10   2      813.97      800.06     25.38 o 
   1  10   2      285.59      274.25     11.31 o 
   2  10   2       58.77       55.02      9.38 o 
   3  10   2      319.29      287.07     18.77 o 
   4  10   2      399.51      392.42     23.03 o 
   5  10   2      138.00      150.57     16.64 o 
   6  10   2      351.71      318.20     22.61 o 
   7  10   2       86.93       81.90     13.22 o 
   8  10   2       64.93       68.25     14.50 o 
   9  10   2       11.47       15.61      3.76 o 
  -7  11   2       17.87       19.19      5.97 o 
  -6  11   2       40.43       53.32      8.96 o 
  -5  11   2       19.34       28.15      6.40 o 
  -4  11   2       22.56       23.03      5.55 o 
  -3  11   2      130.34      115.17     10.66 o 
  -2  11   2       86.95       91.71     12.37 o 
  -1  11   2       34.61       33.27      8.10 o 
   0  11   2      281.80      259.73     11.15 o 
   1  11   2      203.02      189.93     13.22 o 
   2  11   2       35.99       37.54      8.10 o 
   3  11   2      116.41      106.64     13.65 o 
   4  11   2      139.24      145.03     16.21 o 
   5  11   2       94.29       89.57     14.08 o 
   6  11   2       38.18       31.14      8.96 o 
   7  11   2      259.77      229.91     20.05 o 
   8  11   2        3.14        1.71      4.69 o 
  -4  12   2      111.08      119.43     11.52 o 
  -3  12   2       37.40       43.08      8.53 o 
  -2  12   2      416.55      431.67     23.89 o 
  -1  12   2      163.16      153.56     14.08 o 
   0  12   2      137.86      136.49     12.37 o 
   1  12   2      104.37       97.87      8.45 o 
   2  12   2      214.84      206.02     15.78 o 
   3  12   2        6.50        8.53      5.55 o 
   4  12   2      152.84      151.85     17.06 o 
   5  12   2      128.76      114.74     16.21 o 
   6  12   2       94.37       84.03     13.65 o 
   7  12   2       58.05       69.10     13.65 o 
   8  12   2        9.49       12.80      6.40 o 
  -2  13   2       40.54       43.51      8.96 o 
  -1  13   2      127.27       91.71     13.65 o 
   0  13   2      332.95      326.42     16.42 o 
   1  13   2      187.79      157.12     13.86 o 
   2  13   2      292.30      293.46     19.62 o 
   3  13   2       88.79       81.04     12.80 o 
   4  13   2      239.22      226.50     18.77 o 
   5  13   2       79.88       73.37     12.80 o 
   6  13   2       26.54       14.08      6.82 o 
   7  13   2       40.08       35.40     10.66 o 
  -6  14   2       80.69       79.34     13.65 o 
  -3  14   2       15.63       13.65      5.97 o 
  -1  14   2        3.96        2.99      3.32 o 
   0  14   2        0.26        4.05      7.04 o 
   2  14   2      121.14      114.74     14.50 o 
   3  14   2        2.42       -4.27      4.27 o 
   4  14   2       23.40       22.18      7.25 o 
   5  14   2        2.36        6.82      5.97 o 
   6  14   2       70.28       51.19     11.52 o 
  -5  15   2       78.58       78.91     14.08 o 
  -4  15   2       46.75       66.11     11.94 o 
  -3  15   2       76.19       72.51     11.52 o 
  -1  15   2      126.20      151.85     17.91 o 
   0  15   2       29.88       34.98      9.38 o 
   3  15   2       20.94       23.03      7.25 o 
   4  15   2       10.12        4.27      6.40 o 
   5  15   2        3.73        0.85      5.12 o 
  -1  16   2       48.52       44.79     10.24 o 
   0  16   2       21.84       37.54      9.38 o 
   1  16   2      209.06      199.62     17.91 o 
  -3 -16   3       15.11       26.87      8.53 o 
  -2 -16   3       42.82       49.48     11.09 o 
  -1 -16   3        2.23        5.12      4.69 o 
   0 -16   3       59.53       76.27     12.80 o 
   1 -16   3       16.07       30.71      8.10 o 
   2 -16   3       17.51       40.10      8.10 o 
   3 -16   3       23.14       30.71      7.68 o 
  -5 -15   3       15.37       10.66      6.40 o 
  -4 -15   3       27.10       32.84      8.53 o 
  -3 -15   3       51.93       49.05      9.81 o 
  -2 -15   3        3.64        3.41      4.69 o 
  -1 -15   3       52.38       40.95      8.96 o 
   0 -15   3       12.59       15.96      3.58 o 
   1 -15   3       27.60       26.45      6.40 o 
   2 -15   3       21.06       26.87      7.25 o 
   3 -15   3       54.88       86.16     13.65 o 
   4 -15   3       30.77       43.08      9.38 o 
  -6 -14   3       14.28       10.66      5.97 o 
  -5 -14   3       11.99        6.40      5.55 o 
  -4 -14   3       77.89       98.53     14.50 o 
  -3 -14   3       42.30       36.26      8.53 o 
  -2 -14   3       24.26       40.52      8.10 o 
  -1 -14   3      133.93      133.11      9.41 o 
   0 -14   3       28.50       30.17      6.18 o 
   1 -14   3      195.34      192.07     10.40 o 
   2 -14   3       10.10       26.02      5.97 o 
   3 -14   3      122.43      145.03     16.64 o 
   4 -14   3        3.68        4.27      4.69 o 
   5 -14   3      109.54      117.30     16.21 o 
   6 -14   3        0.11        9.81      6.40 o 
  -7 -13   3       18.34       28.58      7.68 o 
  -6 -13   3       44.81       38.39      8.96 o 
  -5 -13   3       12.77       15.78      6.40 o 
  -4 -13   3       28.14       29.01      7.68 o 
  -3 -13   3      103.48      113.46     14.08 o 
  -2 -13   3       53.80       78.06     11.94 o 
  -1 -13   3       53.81       54.63      6.48 o 
   0 -13   3      182.03      172.35      9.65 o 
   1 -13   3       17.31       12.18      3.41 o 
   2 -13   3      156.06      148.86     13.65 o 
   3 -13   3      115.40      133.51     15.36 o 
   4 -13   3      156.00      174.88     15.36 o 
   5 -13   3       53.90       68.25     12.37 o 
   6 -13   3      214.81      225.22     18.34 o 
   7 -13   3       27.45       32.42      8.96 o 
  -8 -12   3        1.16        8.10      5.12 o 
  -7 -12   3       88.64       96.83     14.50 o 
  -6 -12   3       53.19       44.36      9.38 o 
  -5 -12   3      125.25      132.23     15.36 o 
  -4 -12   3       15.05       16.21      5.12 o 
  -3 -12   3       89.75       81.04     11.94 o 
  -2 -12   3      320.63      297.34     12.27 o 
  -1 -12   3        5.24        1.22      4.91 o 
   0 -12   3      103.13       97.97     21.11 o 
   1 -12   3       17.56       16.84      3.16 o 
   2 -12   3        9.19       -0.85      2.99 o 
   3 -12   3       48.47       59.29     10.24 o 
   4 -12   3      125.53      115.17     14.50 o 
   5 -12   3       26.38       17.49      5.97 o 
   6 -12   3      111.45      116.42     10.85 o 
   7 -12   3       53.84       59.20      7.65 o 
  -9 -11   3       13.07       17.91      7.25 o 
  -8 -11   3       65.56       73.79     11.94 o 
  -7 -11   3      178.82      133.94     15.78 o 
  -6 -11   3       23.37       22.61      6.82 o 
  -5 -11   3      837.27      740.48     32.42 o 
  -4 -11   3       87.27       75.50     11.52 o 
  -3 -11   3      134.33      117.30     13.22 o 
  -2 -11   3      165.16      167.09     11.73 o 
  -1 -11   3      225.64      218.23      9.94 o 
   0 -11   3      131.53      145.52      8.32 o 
   1 -11   3      165.27      167.28     12.37 o 
   2 -11   3      155.58      173.36     14.93 o 
   3 -11   3       53.41       62.28     10.24 o 
   4 -11   3      173.90      140.33     15.36 o 
   5 -11   3       89.95       78.32      8.45 o 
   6 -11   3      102.49      104.94     10.24 o 
   7 -11   3       47.87       60.14      8.53 o 
   8 -11   3       16.58       23.46      7.68 o 
  -9 -10   3        7.08        9.89      5.97 o 
  -8 -10   3       31.62       36.52      5.53 o 
  -7 -10   3       99.38      115.27      9.80 o 
  -6 -10   3      242.73      258.84     20.05 o 
  -5 -10   3       63.82       57.45      8.74 o 
  -4 -10   3      163.42      136.29      7.79 o 
  -3 -10   3      269.44      287.07     17.49 o 
  -2 -10   3     1006.90      934.18     21.92 o 
  -1 -10   3       38.07       39.01      7.46 o 
   0 -10   3      123.37      108.49     14.08 o 
   1 -10   3      335.54      301.10     11.45 o 
   2 -10   3      309.69      292.62     19.62 o 
   3 -10   3      245.62      243.13     16.21 o 
   4 -10   3       75.83       96.07      8.59 o 
   5 -10   3       97.93      102.21     11.94 o 
   6 -10   3       85.94       87.09     10.45 o 
   7 -10   3       20.13       16.48      4.19 o 
   8 -10   3        2.58        4.27      5.12 o 
   9 -10   3        5.47        6.82      5.12 o 
 -10  -9   3       76.54      110.90     15.78 o 
  -9  -9   3      259.56      236.47     15.14 o 
  -8  -9   3        3.93        3.75      4.69 o 
  -7  -9   3       61.74       52.24      6.78 o 
  -6  -9   3       21.43       18.86      6.82 o 
  -5  -9   3       23.39       22.77      4.09 o 
  -4  -9   3       86.17       84.88      6.54 o 
  -3  -9   3       76.67       83.14      5.92 o 
  -2  -9   3       59.50       63.15      5.64 o 
  -1  -9   3       77.80       70.74      5.88 o 
   0  -9   3      569.16      563.02     15.53 o 
   1  -9   3       67.83       59.10      5.76 o 
   2  -9   3       32.87       34.36      5.55 o 
   3  -9   3      295.55      291.74     11.91 o 
   4  -9   3       18.48       21.67      4.30 o 
   5  -9   3      750.90      711.39     21.41 o 
   6  -9   3       94.60      100.78      9.35 o 
   7  -9   3       59.90       86.94     12.16 o 
   8  -9   3       34.01       31.14      7.25 o 
   9  -9   3       52.46       89.57     14.93 o 
 -10  -8   3        3.12        2.13      5.12 o 
  -9  -8   3       68.54       87.02     13.22 o 
  -8  -8   3      103.84      110.64     19.62 o 
  -7  -8   3      169.14      153.91     12.16 o 
  -6  -8   3       92.44       92.29      7.95 o 
  -5  -8   3      371.96      342.44     12.79 o 
  -4  -8   3     1297.95     1239.52     34.98 o 
  -3  -8   3      219.26      218.53     18.13 o 
  -2  -8   3     1249.59     1266.15     24.90 o 
  -1  -8   3      314.80      324.01     10.68 o 
   0  -8   3     1085.13     1178.55     23.53 o 
   1  -8   3      676.93      702.13     16.99 o 
   2  -8   3       45.03       52.41      5.76 o 
   3  -8   3      466.39      473.41     11.23 o 
   4  -8   3       35.30       38.90      5.76 o 
   5  -8   3      225.24      206.17     10.70 o 
   6  -8   3      227.29      219.08     11.11 o 
   7  -8   3       77.29       76.40      9.38 o 
   8  -8   3       27.47       23.46      7.25 o 
   9  -8   3       31.19       41.80      8.96 o 
  10  -8   3       22.93       38.82      8.96 o 
 -10  -7   3        7.54       14.08      6.82 o 
  -9  -7   3       15.09       22.18      5.97 o 
  -8  -7   3      286.36      237.15     11.75 o 
  -7  -7   3      262.38      258.96     11.76 o 
  -6  -7   3      957.58      883.02     22.32 o 
  -5  -7   3     1208.48     1218.16     25.78 o 
  -4  -7   3     1390.65     1325.37     26.82 o 
  -3  -7   3       97.65      118.91      6.05 o 
  -2  -7   3      872.86      816.51     14.02 o 
  -1  -7   3      361.90      453.93     12.32 o 
   0  -7   3     2667.85     2682.92     41.92 o 
   1  -7   3      166.25      185.19      8.32 o 
   2  -7   3     1205.31     1131.63     18.70 o 
   3  -7   3      290.38      282.25      7.90 o 
   4  -7   3      250.40      186.35     11.94 o 
   5  -7   3      364.32      340.41     13.10 o 
   6  -7   3      599.76      564.44     18.20 o 
   7  -7   3        2.07        2.56      3.41 o 
   8  -7   3      213.50      214.98     17.91 o 
   9  -7   3       65.54       66.54     12.37 o 
  10  -7   3       74.55       65.69     12.80 o 
 -11  -6   3       45.89       51.61     11.09 o 
 -10  -6   3        3.17       10.66      5.55 o 
  -9  -6   3        1.86        5.12      3.84 o 
  -8  -6   3      129.77      119.75      8.50 o 
  -7  -6   3      362.31      324.08     17.70 o 
  -6  -6   3       23.60       26.44      5.33 o 
  -5  -6   3      318.07      288.90     11.30 o 
  -4  -6   3       82.24      110.33     10.66 o 
  -3  -6   3      170.60      171.16      7.16 o 
  -2  -6   3      547.09      649.85     14.33 o 
  -1  -6   3     1213.53     1422.03     24.98 o 
   0  -6   3      615.68      666.64     14.78 o 
   1  -6   3      319.66      331.27      9.60 o 
   2  -6   3      137.79      176.31      6.30 o 
   3  -6   3      173.99      168.80      5.64 o 
   4  -6   3      310.44      309.54     14.93 o 
   5  -6   3      889.32      850.32     24.95 o 
   6  -6   3       36.14       32.52      4.97 o 
   7  -6   3      163.37      148.01     13.65 o 
   8  -6   3      231.20      197.06     17.06 o 
   9  -6   3      334.68      335.69     23.46 o 
  10  -6   3        7.62        7.25      5.97 o 
 -11  -5   3       45.43       45.64     10.66 o 
 -10  -5   3      261.04      238.01     18.77 o 
  -9  -5   3      167.43      187.25     15.78 o 
  -8  -5   3        3.50        7.87      4.48 o 
  -7  -5   3       30.79       27.69      4.61 o 
  -6  -5   3      186.27      166.81      8.29 o 
  -5  -5   3      216.27      217.09      9.03 o 
  -4  -5   3       40.47       30.98      5.33 o 
  -3  -5   3       12.94       13.13      2.36 o 
  -2  -5   3     3038.81     3302.33     47.77 o 
  -1  -5   3      904.93     1102.45     15.50 o 
   0  -5   3     8499.31     9237.25    143.96 o 
   1  -5   3       82.77       72.93      5.55 o 
   2  -5   3      640.98      601.55     11.03 o 
   3  -5   3      223.86      231.03      6.87 o 
   4  -5   3      728.60      647.32     16.99 o 
   5  -5   3       13.75       12.09      2.97 o 
   6  -5   3       17.45       14.08      5.12 o 
   7  -5   3      314.69      285.36     18.77 o 
   8  -5   3      209.44      210.71     16.64 o 
   9  -5   3      125.60      112.61     15.78 o 
  10  -5   3       48.83       72.51     13.22 o 
 -11  -4   3       17.27       19.62      7.25 o 
 -10  -4   3      139.55      122.85     16.64 o 
  -9  -4   3      486.89      475.60     26.02 o 
  -8  -4   3      719.98      689.30     30.28 o 
  -7  -4   3       21.75       19.31      5.12 o 
  -6  -4   3      807.51      785.95     18.76 o 
  -5  -4   3        2.98        3.14      1.71 o 
  -4  -4   3     2107.38     2036.33     33.33 o 
  -3  -4   3       12.82       12.90      2.77 o 
  -2  -4   3      669.24      609.86     12.75 o 
  -1  -4   3      923.01      955.12     16.27 o 
   0  -4   3      117.66      118.07      5.97 o 
   1  -4   3      362.75      420.71      8.07 o 
   2  -4   3     2109.47     2314.03     31.57 o 
   3  -4   3     1076.50     1241.91     22.78 o 
   4  -4   3      125.17      130.39      4.05 o 
   5  -4   3      305.71      344.98     20.90 o 
   6  -4   3      106.51       87.87     11.52 o 
   7  -4   3       43.65       36.68      8.10 o 
   8  -4   3       67.97       84.03     12.80 o 
   9  -4   3       14.30       29.43      8.10 o 
  10  -4   3        3.13        4.69      5.12 o 
  11  -4   3       74.95       83.18     14.93 o 
 -11  -3   3      264.73      328.44     24.31 o 
 -10  -3   3        5.20       13.65      5.55 o 
  -9  -3   3      193.23      180.00     15.36 o 
  -8  -3   3      675.08      677.36     29.43 o 
  -7  -3   3      168.90      165.84      8.19 o 
  -6  -3   3      207.94      200.36      8.38 o 
  -5  -3   3       53.71       62.47      7.04 o 
  -4  -3   3     1032.83     1146.17     21.55 o 
  -3  -3   3       81.88       78.65      4.06 o 
  -2  -3   3      746.51      750.71     13.83 o 
  -1  -3   3     1114.55     1244.65     18.89 o 
   0  -3   3     1261.11     1353.01     29.86 o 
   1  -3   3      979.29     1108.17     21.75 o 
   2  -3   3      140.14      145.33      4.13 o 
   3  -3   3      127.13      153.96      3.31 o 
   4  -3   3     1434.60     1452.44     33.07 o 
   5  -3   3      883.55      880.39     30.28 o 
   6  -3   3      203.11      178.30     13.22 o 
   7  -3   3       38.38       36.68      7.68 o 
   8  -3   3       89.76       66.11     11.09 o 
   9  -3   3        9.84       14.08      5.55 o 
  10  -3   3      158.24      174.46     19.62 o 
  11  -3   3       47.04       56.30     12.37 o 
 -11  -2   3      105.64      109.62     16.21 o 
 -10  -2   3      162.16      160.38     18.34 o 
  -9  -2   3      458.11      479.01     26.45 o 
  -8  -2   3      647.84      622.76     28.15 o 
  -7  -2   3        7.10        9.81      3.84 o 
  -6  -2   3     1169.22     1068.41     21.91 o 
  -5  -2   3      276.38      318.17      9.72 o 
  -4  -2   3     1391.87     1367.48     23.64 o 
  -3  -2   3      555.10      630.41     12.96 o 
  -2  -2   3     2760.24     3063.31     42.07 o 
  -1  -2   3      314.56      379.71      7.27 o 
   0  -2   3      328.97      345.08     10.24 o 
   1  -2   3     6057.25     6579.42     85.60 o 
   2  -2   3     2349.30     2514.18     28.78 o 
   3  -2   3     1084.37     1285.22     16.44 o 
   4  -2   3      228.59      234.99     10.05 o 
   5  -2   3      246.78      242.43     18.13 o 
   6  -2   3      176.31      169.34     12.80 o 
   7  -2   3      536.22      525.08     25.17 o 
   8  -2   3      519.43      548.11     27.30 o 
   9  -2   3       81.20       95.97     13.65 o 
  10  -2   3       40.44       29.43      7.68 o 
  11  -2   3       94.09      127.96     18.34 o 
 -11  -1   3       39.73       26.02      8.53 o 
 -10  -1   3       28.79       23.03      6.82 o 
  -9  -1   3      575.92      490.96     26.45 o 
  -8  -1   3       70.80       88.30     11.94 o 
  -7  -1   3       42.66       36.68      7.25 o 
  -6  -1   3      324.65      299.23     12.37 o 
  -5  -1   3     6879.19     7896.34    121.35 o 
  -4  -1   3      303.11      281.33     10.24 o 
  -3  -1   3     4221.67     4463.09     60.43 o 
  -2  -1   3     3527.04     3879.83     51.26 o 
  -1  -1   3      309.11      307.67      6.13 o 
   0  -1   3    13039.17    13798.79    247.40 o 
   1  -1   3     1856.35     1946.59     22.71 o 
   2  -1   3     3314.55     3647.44     40.00 o 
   3  -1   3     6089.92     6838.56    108.82 o 
   4  -1   3     5408.83     5710.05     62.49 o 
   5  -1   3     2553.68     2834.60     34.68 o 
   6  -1   3      528.37      477.49     13.94 o 
   7  -1   3      348.53      324.60     19.19 o 
   8  -1   3      103.05      110.05     13.65 o 
   9  -1   3      343.41      316.92     21.75 o 
  10  -1   3       89.58       90.00     13.22 o 
  11  -1   3       89.29       83.60     14.08 o 
 -11   0   3       97.39      103.65     16.21 o 
 -10   0   3        6.65        8.53      5.12 o 
  -9   0   3      106.67       95.55     13.65 o 
  -8   0   3        3.21       -0.85      2.99 o 
  -6   0   3        5.51       14.08      3.84 o 
  -5   0   3      792.63      736.75     14.95 o 
  -4   0   3        0.02        3.41      2.13 o 
  -3   0   3    17770.26    20391.44    253.85 o 
  -2   0   3        1.54       -0.90      0.90 o 
  -1   0   3       45.95       46.08      2.11 o 
   0   0   3        1.21       -1.07      1.07 o 
   1   0   3    28602.05    30137.04    799.82 o 
   2   0   3     1279.34     1349.57     17.21 o 
   3   0   3     1831.15     2220.73     26.95 o 
   4   0   3      167.88      147.75      4.56 o 
   5   0   3      623.12      621.02     11.86 o 
   6   0   3      128.15      131.06     10.02 o 
   7   0   3       13.88       19.04      4.27 o 
   8   0   3        3.52        5.12      4.27 o 
   9   0   3      113.26       80.19     12.37 o 
  10   0   3       17.81       23.46      7.25 o 
  11   0   3        6.18       11.94      7.25 o 
 -11   1   3       37.57       32.84      8.96 o 
 -10   1   3       28.60       34.55      8.53 o 
  -9   1   3      585.64      513.56     26.87 o 
  -8   1   3       68.11       62.70     10.66 o 
  -7   1   3       40.44       39.24      7.68 o 
  -6   1   3      327.96      302.42     16.21 o 
  -5   1   3     6865.72     7839.15    103.12 o 
  -4   1   3      294.53      285.03      7.10 o 
  -3   1   3     4220.10     4555.93     60.01 o 
  -2   1   3     3523.07     3816.65     64.84 o 
  -1   1   3      309.18      305.48      6.18 o 
   0   1   3    13034.22    13953.12    173.97 o 
   1   1   3     1851.18     2023.06     23.04 o 
   2   1   3     3305.49     3606.40     40.61 o 
   3   1   3     6091.50     6757.14     73.43 o 
   4   1   3     5432.80     5654.83     63.54 o 
   5   1   3     2542.55     2837.38     35.89 o 
   6   1   3      529.44      484.43     10.92 o 
   7   1   3      346.12      352.82     13.06 o 
   8   1   3      102.90      124.13     14.50 o 
   9   1   3      335.35      354.46     22.61 o 
  10   1   3       88.70       61.85     11.52 o 
  11   1   3       87.41      104.50     16.21 o 
 -11   2   3      104.06      115.17     16.64 o 
 -10   2   3      162.62      180.86     16.21 o 
  -9   2   3      457.92      453.85     25.17 o 
  -8   2   3      642.81      627.45     28.15 o 
  -7   2   3        5.95       13.65      5.12 o 
  -6   2   3     1173.04     1120.54     34.98 o 
  -5   2   3      278.80      319.65     11.52 o 
  -4   2   3     1406.38     1381.03     25.81 o 
  -3   2   3      562.76      683.53     11.75 o 
  -2   2   3     2732.12     3048.12     41.64 o 
  -1   2   3      313.66      378.50      6.30 o 
   0   2   3      336.14      356.67     10.45 o 
   1   2   3     6069.23     6699.88     70.41 o 
   2   2   3     2362.38     2550.37     29.93 o 
   3   2   3     1072.17     1243.92     17.86 o 
   4   2   3      218.25      226.54      6.44 o 
   5   2   3      252.83      258.77      7.46 o 
   6   2   3      175.68      176.49      6.46 o 
   7   2   3      529.55      524.05     16.58 o 
   8   2   3      522.07      502.27     17.33 o 
   9   2   3       81.79      109.20     14.50 o 
  10   2   3       40.71       30.71      8.53 o 
  11   2   3       93.59       94.69     14.93 o 
 -11   3   3      263.50      323.75     23.03 o 
 -10   3   3        5.63        0.00      3.84 o 
  -9   3   3      191.94      186.40     15.78 o 
  -8   3   3      682.87      659.44     29.43 o 
  -7   3   3      167.59      163.37     12.80 o 
  -6   3   3      208.54      185.97     12.80 o 
  -5   3   3       54.41       71.66      8.53 o 
  -4   3   3     1043.46     1197.74     32.84 o 
  -3   3   3       81.59       77.90      5.12 o 
  -2   3   3      746.24      761.26     10.88 o 
  -1   3   3     1114.50     1227.05     19.30 o 
   0   3   3     1255.80     1357.31     17.09 o 
   1   3   3      981.77     1117.88     35.40 o 
   2   3   3      139.86      137.12      8.10 o 
   3   3   3      116.06      136.86      5.83 o 
   4   3   3     1427.39     1419.40     26.63 o 
   5   3   3      893.17      895.08     16.29 o 
   6   3   3      200.95      174.77      6.83 o 
   7   3   3       45.00       48.41      4.57 o 
   8   3   3       86.72       89.43      8.45 o 
   9   3   3       10.47       10.49      6.18 o 
  10   3   3      159.15      159.10     18.34 o 
  11   3   3       46.42       49.05     10.66 o 
 -11   4   3       16.49       31.99      9.38 o 
 -10   4   3      139.75      130.52     16.64 o 
  -9   4   3      484.84      415.03     24.31 o 
  -8   4   3      726.05      694.42     30.28 o 
  -7   4   3       18.63       23.03      5.97 o 
  -6   4   3      804.68      704.66     27.30 o 
  -5   4   3        2.22        1.71      2.56 o 
  -4   4   3     2089.30     1994.16     29.81 o 
  -3   4   3       13.19       18.08      2.13 o 
  -2   4   3      689.04      629.44      8.77 o 
  -1   4   3      916.09      971.82     16.74 o 
   0   4   3      112.03      123.48      4.91 o 
   1   4   3      362.30      416.95     12.16 o 
   2   4   3     2122.93     2347.33     65.69 o 
   3   4   3     1064.14     1194.73     34.55 o 
   4   4   3      122.52      134.52      6.61 o 
   5   4   3      297.16      308.63     11.24 o 
   6   4   3      107.27       95.87      5.50 o 
   7   4   3       46.54       46.19      4.56 o 
   8   4   3       67.93       56.42      7.08 o 
   9   4   3       13.04       16.53      5.12 o 
  10   4   3        3.01        7.25      5.55 o 
  11   4   3       75.23      106.64     16.64 o 
 -11   5   3       44.49       55.45     11.09 o 
 -10   5   3      261.27      263.61     19.62 o 
  -9   5   3      169.52      159.53     14.93 o 
  -8   5   3        3.67        5.12      3.84 o 
  -7   5   3       31.41       37.96      7.68 o 
  -6   5   3      188.88      176.16     12.80 o 
  -5   5   3      221.64      224.36     13.65 o 
  -4   5   3       38.39       28.72      2.32 o 
  -3   5   3       11.07       11.21      1.74 o 
  -2   5   3     3056.23     3313.18     38.26 o 
  -1   5   3      905.32     1129.92     27.73 o 
   0   5   3     8492.60     9097.24    118.92 o 
   1   5   3       81.98       78.92      3.62 o 
   2   5   3      620.84      596.02     13.12 o 
   3   5   3      229.61      248.22      8.40 o 
   4   5   3      741.10      675.96     35.19 o 
   5   5   3       13.76       15.49      4.27 o 
   6   5   3       16.27       17.27      3.46 o 
   7   5   3      307.68      301.35     10.35 o 
   8   5   3      208.67      206.12     11.52 o 
   9   5   3      120.36      107.28     10.07 o 
  10   5   3       49.29       51.80      7.08 o 
 -11   6   3       47.20       66.97     13.22 o 
 -10   6   3        2.88       13.22      6.40 o 
  -9   6   3        2.55        3.84      4.27 o 
  -8   6   3      128.64      123.70     14.08 o 
  -7   6   3      371.57      353.61     20.05 o 
  -6   6   3       24.49       26.02      6.40 o 
  -5   6   3      313.82      281.09     15.78 o 
  -4   6   3       79.64       94.27      8.53 o 
  -3   6   3      175.24      180.16      4.82 o 
  -2   6   3      544.65      649.07     11.35 o 
  -1   6   3     1212.25     1411.44     34.12 o 
   0   6   3      618.18      677.41     14.61 o 
   1   6   3      318.69      327.97      8.81 o 
   2   6   3      129.59      171.94     11.30 o 
   3   6   3      172.25      166.33      7.07 o 
   4   6   3      298.88      293.48     13.44 o 
   5   6   3      888.63      859.95     21.49 o 
   6   6   3       40.14       40.29      5.64 o 
   7   6   3      161.16      152.78      7.50 o 
   8   6   3      231.71      228.30      9.42 o 
   9   6   3      335.22      378.15     27.73 o 
  10   6   3        7.91       11.13      7.04 o 
 -10   7   3        7.77       18.77      6.40 o 
  -9   7   3       13.94       19.62      5.97 o 
  -8   7   3      288.84      293.46     18.77 o 
  -7   7   3      259.73      270.86     17.49 o 
  -6   7   3      961.69      831.34     31.56 o 
  -5   7   3     1203.48     1014.75     35.40 o 
  -4   7   3     1392.00     1346.61     38.82 o 
  -3   7   3       92.77      105.85      4.02 o 
  -2   7   3      870.47      813.26     17.32 o 
  -1   7   3      360.73      440.20     16.21 o 
   0   7   3     2669.96     2677.29     41.73 o 
   1   7   3      163.99      170.32      6.54 o 
   2   7   3     1223.74     1198.48     22.65 o 
   3   7   3      287.52      283.30      9.93 o 
   4   7   3      239.27      201.14      9.02 o 
   5   7   3      367.53      350.61     18.98 o 
   6   7   3      607.26      573.94     18.10 o 
   7   7   3        2.11        2.90      2.85 o 
   8   7   3      215.55      210.11      9.22 o 
   9   7   3       66.34       73.93      8.74 o 
  10   7   3       72.97       63.13     11.52 o 
 -10   8   3        2.70       17.49      5.97 o 
  -9   8   3       68.99       68.25     11.94 o 
  -8   8   3      104.62      114.74     14.50 o 
  -7   8   3      167.43      172.32     14.08 o 
  -6   8   3       88.67      108.77     12.37 o 
  -5   8   3      376.69      360.01     18.77 o 
  -4   8   3     1291.80     1206.70     37.54 o 
  -3   8   3      215.98      204.53      8.09 o 
  -2   8   3     1255.54     1299.54     24.88 o 
  -1   8   3      324.37      325.46     14.50 o 
   0   8   3     1074.47     1106.32     22.76 o 
   1   8   3      666.72      683.35     19.00 o 
   2   8   3       45.83       56.41      4.44 o 
   3   8   3      464.76      441.62     13.43 o 
   4   8   3       34.80       37.08      4.61 o 
   5   8   3      227.70      212.09     10.14 o 
   6   8   3      218.52      188.95     11.73 o 
   7   8   3       74.84       57.16     10.66 o 
   8   8   3       26.08       31.03     12.80 o 
   9   8   3       33.05       60.57     11.94 o 
  10   8   3       21.71       48.20     11.52 o 
 -10   9   3       76.69       70.38     12.80 o 
  -9   9   3      257.44      239.72     18.34 o 
  -8   9   3        4.49        9.81      5.97 o 
  -7   9   3       60.14       66.97     11.09 o 
  -6   9   3       19.35       22.18      5.97 o 
  -5   9   3       23.89       21.33      5.55 o 
  -4   9   3       84.02       84.46     10.24 o 
  -3   9   3       75.37       75.26      5.36 o 
  -2   9   3       57.96       63.98      9.81 o 
  -1   9   3       80.52       80.85      8.74 o 
   0   9   3      568.93      570.89     15.53 o 
   1   9   3       68.56       69.41      6.13 o 
   2   9   3       34.37       41.80      8.53 o 
   3   9   3      302.92      285.36     18.34 o 
   4   9   3       18.68        9.81      5.12 o 
   5   9   3      744.49      702.95     32.84 o 
   6   9   3       93.95      100.67     14.50 o 
   7   9   3       60.55       57.58     10.66 o 
   8   9   3       35.21       38.67      5.64 o 
   9   9   3       51.52       60.14     12.80 o 
  -9  10   3        8.18       14.50      5.97 o 
  -8  10   3       30.35       32.42      7.25 o 
  -7  10   3      103.00      119.86     14.08 o 
  -6  10   3      237.72      255.07     17.49 o 
  -5  10   3       65.48       73.37     10.66 o 
  -4  10   3      168.10      143.75     11.94 o 
  -3  10   3      269.96      252.09     15.78 o 
  -2  10   3     1002.55      949.49     34.55 o 
  -1  10   3       37.43       35.83      4.92 o 
   0  10   3      131.76      110.48      7.89 o 
   1  10   3      340.76      317.76     12.05 o 
   2  10   3      310.89      294.32     17.91 o 
   3  10   3      245.32      206.02     16.21 o 
   4  10   3       73.00       77.63     12.37 o 
   5  10   3       99.78      119.43     15.36 o 
   6  10   3       84.47      102.80     15.36 o 
   7  10   3       19.56       17.06      7.25 o 
   8  10   3        2.83       13.15      3.63 o 
   9  10   3        4.78       17.79      4.49 o 
  -9  11   3       14.70       13.22      5.97 o 
  -8  11   3       65.62       76.35     11.94 o 
  -7  11   3      181.74      178.30     14.50 o 
  -6  11   3       23.48       24.74      6.82 o 
  -5  11   3      829.84      746.88     30.71 o 
  -4  11   3       83.30       89.57     11.52 o 
  -3  11   3      134.51      156.54     12.80 o 
  -2  11   3      173.67      155.69     14.08 o 
  -1  11   3      217.16      177.87     14.93 o 
   0  11   3      132.65      143.90     14.29 o 
   1  11   3      168.48      160.81     12.80 o 
   2  11   3      155.44      148.44     13.22 o 
   3  11   3       53.38       63.98     10.66 o 
   4  11   3      165.21      142.04     16.21 o 
   5  11   3       90.39       91.28     14.08 o 
   6  11   3      104.65      101.52     15.78 o 
   7  11   3       48.28       50.76     11.52 o 
   8  11   3       16.46       20.70      5.13 o 
  -6  12   3       52.05       39.24      8.10 o 
  -5  12   3      125.87      124.55     13.65 o 
  -4  12   3       15.59       14.50      5.55 o 
  -3  12   3       92.05      103.65     11.94 o 
  -2  12   3      321.74      347.21     21.75 o 
  -1  12   3        4.71        1.71      4.69 o 
   0  12   3      102.38      105.63      9.38 o 
   1  12   3       19.23       18.34      5.97 o 
   2  12   3       10.87        6.82      4.27 o 
   3  12   3       49.19       46.07      9.81 o 
   4  12   3      125.48      139.05     16.64 o 
   5  12   3       28.55       30.71      8.10 o 
   6  12   3      111.62      120.71     17.06 o 
   7  12   3       52.31       59.72     11.94 o 
  -3  13   3      104.47      121.14     13.65 o 
  -2  13   3       51.72       48.63     10.24 o 
  -1  13   3       54.82       55.54      7.47 o 
   0  13   3      187.13      181.28     14.50 o 
   1  13   3       17.65       19.19      5.97 o 
   2  13   3      153.73      167.63     14.93 o 
   3  13   3      116.65      129.67     16.21 o 
   4  13   3      158.39      153.98     17.91 o 
   5  13   3       54.33       55.88     11.52 o 
   6  13   3      212.38      186.83     21.33 o 
   7  13   3       27.75       25.17      8.96 o 
  -2  14   3       24.85       42.23      8.96 o 
  -1  14   3      134.69      128.39     16.21 o 
   0  14   3       28.71       24.74      7.25 o 
   2  14   3       10.15       16.64      5.97 o 
   3  14   3      122.76      129.24     16.21 o 
   4  14   3        3.97        5.12      4.27 o 
   5  14   3      107.19      119.01     17.49 o 
   6  14   3        0.16       -2.13      5.55 o 
  -1  15   3       52.10       62.70     11.52 o 
   0  15   3       12.65       17.49      6.40 o 
   3  15   3       53.52       71.66     12.80 o 
   4  15   3       31.23       25.17      8.10 o 
  -1  16   3        2.41       10.66      5.97 o 
   0  16   3       58.69       74.22     13.65 o 
   1  16   3       17.14       24.31      8.10 o 
  -3 -16   4      146.32      146.73     18.34 o 
  -2 -16   4       14.11       30.71      8.10 o 
  -1 -16   4      234.78      225.64     17.49 o 
   0 -16   4        8.29       15.36      5.55 o 
  -5 -15   4       36.68       38.39      9.81 o 
  -4 -15   4      164.03      168.91     19.19 o 
  -3 -15   4       41.48       43.08      8.10 o 
  -2 -15   4      267.75      273.42     20.05 o 
  -1 -15   4       67.36       63.56     10.66 o 
   0 -15   4       78.19       79.76     11.94 o 
   2 -15   4       73.31       84.03     12.37 o 
   3 -15   4       10.50       11.94      6.82 o 
  -6 -14   4        4.98        5.12      5.12 o 
  -5 -14   4       16.22       36.26      8.10 o 
  -4 -14   4        6.51        4.69      4.27 o 
  -3 -14   4        9.77        7.68      4.27 o 
  -2 -14   4        1.24        2.56      3.41 o 
  -1 -14   4        7.11        0.43      3.41 o 
   0 -14   4       30.59       19.95      4.22 o 
   1 -14   4        6.95        4.27      4.27 o 
   2 -14   4       14.96       10.66      5.12 o 
   3 -14   4       18.80       18.77      6.40 o 
   4 -14   4       11.96       17.06      6.40 o 
  -7 -13   4       35.89       44.36     10.66 o 
  -6 -13   4       26.23       34.55      8.96 o 
  -5 -13   4       18.75       29.01      7.68 o 
  -4 -13   4       71.09       78.06     12.80 o 
  -3 -13   4       18.52       24.31      6.40 o 
  -2 -13   4       88.08       72.09     11.09 o 
  -1 -13   4       65.34       61.42     10.24 o 
   0 -13   4      379.05      343.13     14.02 o 
   1 -13   4       30.48       41.59      5.57 o 
   2 -13   4      230.32      211.99     16.21 o 
   3 -13   4       37.70       38.82      8.10 o 
   4 -13   4       63.19       59.72     11.09 o 
   5 -13   4       17.44       31.99      8.53 o 
  -8 -12   4      146.31      188.11     17.06 o 
  -7 -12   4        3.40        5.55      5.12 o 
  -6 -12   4       49.93       62.70     11.52 o 
  -5 -12   4       45.99       37.54      8.53 o 
  -4 -12   4       64.03       78.91     12.37 o 
  -3 -12   4        8.01        7.25      5.12 o 
  -2 -12   4      281.47      267.87     17.91 o 
  -1 -12   4      187.41      184.97     22.39 o 
   0 -12   4      129.33      132.28     16.64 o 
   1 -12   4        9.10       11.70      3.16 o 
   2 -12   4       94.17       68.25     10.66 o 
   3 -12   4       47.03       56.30      9.81 o 
   4 -12   4        5.15       10.66      4.27 o 
   5 -12   4       69.32       75.50     12.37 o 
   6 -12   4        0.11        8.10      4.27 o 
   7 -12   4       13.11       14.08      6.40 o 
  -9 -11   4       18.25       24.74      7.68 o 
  -8 -11   4       13.54       21.75      6.82 o 
  -7 -11   4       14.97       14.08      5.97 o 
  -6 -11   4      117.01      130.95     15.78 o 
  -5 -11   4       51.59       49.05      9.81 o 
  -4 -11   4      169.56      167.63     14.50 o 
  -3 -11   4        2.92        3.84      3.84 o 
  -2 -11   4      102.40       92.13     11.52 o 
  -1 -11   4      114.83      106.87      7.38 o 
   0 -11   4      808.98      751.33     20.36 o 
   1 -11   4      380.56      341.81     18.77 o 
   2 -11   4       41.62       42.22      5.02 o 
   3 -11   4      160.14      126.26     13.65 o 
   4 -11   4      123.80      115.59     14.08 o 
   5 -11   4      119.31      112.00     10.07 o 
   6 -11   4       69.26       96.83     14.08 o 
   7 -11   4       20.60       17.49      6.82 o 
   8 -11   4       25.87       22.18      6.82 o 
  -9 -10   4       50.21       80.19     12.37 o 
  -8 -10   4        0.74       -0.43      4.27 o 
  -7 -10   4       38.90       26.87      7.25 o 
  -6 -10   4      560.50      516.12     26.45 o 
  -5 -10   4      404.07      382.19     21.75 o 
  -4 -10   4      629.24      591.19     27.30 o 
  -3 -10   4      622.27      567.73     25.59 o 
  -2 -10   4      103.69      111.33     11.94 o 
  -1 -10   4      453.36      405.85     13.70 o 
   0 -10   4       95.36       77.77      9.60 o 
   1 -10   4      929.87      854.67     21.25 o 
   2 -10   4      506.44      447.27     14.39 o 
   3 -10   4       12.31       24.31      6.40 o 
   4 -10   4      620.24      565.11     55.24 o 
   5 -10   4        1.91        2.18      2.77 o 
   6 -10   4      515.33      494.37     26.87 o 
   7 -10   4       51.79       61.00     11.94 o 
   8 -10   4       21.23       37.11      8.10 o 
 -10  -9   4       31.83       39.24      8.96 o 
  -9  -9   4      107.68      108.51      9.94 o 
  -8  -9   4       16.32       14.57      3.89 o 
  -7  -9   4       93.62       85.52      8.38 o 
  -6  -9   4      154.95      168.53      9.41 o 
  -5  -9   4       18.55       20.38      3.89 o 
  -4  -9   4      835.01      792.16     20.34 o 
  -3  -9   4       17.56       17.13      3.84 o 
  -2  -9   4     1296.79     1223.34     38.39 o 
  -1  -9   4       45.86       50.60      5.13 o 
   0  -9   4      391.96      347.88     12.06 o 
   1  -9   4       48.19       42.77      4.92 o 
   2  -9   4     1071.69     1008.40     22.47 o 
   3  -9   4      133.47      158.25     12.80 o 
   4  -9   4      538.25      522.58     17.79 o 
   5  -9   4       51.47       52.23      6.61 o 
   6  -9   4      199.99      163.79     14.93 o 
   7  -9   4       20.74       23.03      6.82 o 
   8  -9   4       78.11       95.97     14.93 o 
   9  -9   4       80.72       92.13     14.50 o 
 -10  -8   4        3.14        3.41      3.84 o 
  -9  -8   4      283.32      259.31     12.96 o 
  -8  -8   4       11.64       13.94      3.89 o 
  -7  -8   4       74.89       81.61      9.60 o 
  -6  -8   4      238.80      242.31     10.98 o 
  -5  -8   4       53.72       58.14      6.13 o 
  -4  -8   4      209.63      201.76      9.02 o 
  -3  -8   4       24.53       17.74      3.41 o 
  -2  -8   4       71.99       73.79      8.96 o 
  -1  -8   4        9.00        7.29      3.41 o 
   0  -8   4     1236.73     1261.22     29.86 o 
   1  -8   4      197.51      224.33      8.86 o 
   2  -8   4      274.43      287.64     10.20 o 
   3  -8   4      436.34      430.61     11.41 o 
   4  -8   4       66.90       64.21      6.78 o 
   5  -8   4      445.89      423.44     15.82 o 
   6  -8   4       44.41       58.44     10.66 o 
   7  -8   4       97.13       96.83     14.08 o 
   8  -8   4       46.84       42.65      9.38 o 
   9  -8   4      176.20      213.70     19.19 o 
 -10  -7   4       13.85       13.65      5.97 o 
  -9  -7   4        2.12       10.66      4.69 o 
  -8  -7   4       16.26       31.82      5.10 o 
  -7  -7   4       27.98       31.92      5.10 o 
  -6  -7   4       39.82       42.10      9.60 o 
  -5  -7   4      208.70      246.97     14.50 o 
  -4  -7   4      214.33      222.61     20.90 o 
  -3  -7   4      199.63      183.96     13.01 o 
  -2  -7   4      884.82      936.71     18.94 o 
  -1  -7   4       45.18       69.53      8.10 o 
   0  -7   4      871.47      867.81     18.70 o 
   1  -7   4      773.98      745.25     17.02 o 
   2  -7   4     1263.80     1274.49     43.29 o 
   3  -7   4      617.05      605.39     12.67 o 
   4  -7   4      257.94      256.83     11.15 o 
   5  -7   4       59.63       49.17      6.31 o 
   6  -7   4       94.92      106.21     13.65 o 
   7  -7   4      113.36      117.30     14.93 o 
   8  -7   4       56.93       56.30     11.09 o 
   9  -7   4       76.41       87.87     14.08 o 
  10  -7   4       39.13       33.70      9.38 o 
 -11  -6   4       68.47       65.69     12.80 o 
 -10  -6   4      266.54      261.90     20.05 o 
  -9  -6   4        6.28       14.93      5.55 o 
  -8  -6   4       52.05       43.61      6.01 o 
  -7  -6   4      761.72      694.38     19.88 o 
  -6  -6   4     1933.24     1768.60    100.67 o 
  -5  -6   4       64.76       67.12      6.01 o 
  -4  -6   4      164.01      129.51      6.55 o 
  -3  -6   4      111.41      101.83      5.33 o 
  -2  -6   4      333.75      361.39      9.74 o 
  -1  -6   4     4119.97     4824.24     96.83 o 
   0  -6   4      597.38      652.84     14.93 o 
   1  -6   4       49.19       65.32      4.40 o 
   2  -6   4      761.59      757.87     17.47 o 
   3  -6   4      194.30      217.08      6.62 o 
   4  -6   4      753.08      720.76     26.66 o 
   5  -6   4       18.54       25.17      6.40 o 
   6  -6   4       67.51       55.88     10.24 o 
   7  -6   4      239.74      212.85     16.64 o 
   8  -6   4       69.47       75.50     12.37 o 
   9  -6   4        2.03        9.38      4.69 o 
  10  -6   4        2.86        5.55      5.97 o 
 -11  -5   4       13.31       20.05      7.68 o 
 -10  -5   4       49.56       55.88     10.66 o 
  -9  -5   4       80.00       60.57     10.66 o 
  -8  -5   4      154.43      133.66      8.13 o 
  -7  -5   4      105.47      108.47     11.73 o 
  -6  -5   4      424.13      388.76     13.86 o 
  -5  -5   4      873.60      925.43     20.80 o 
  -4  -5   4      329.69      320.78     10.38 o 
  -3  -5   4       45.69       45.16      7.04 o 
  -2  -5   4      356.21      403.25     10.04 o 
  -1  -5   4      812.03      829.84     14.76 o 
   0  -5   4      754.90      838.59     23.46 o 
   1  -5   4     1042.15     1072.47     36.47 o 
   2  -5   4       65.06       64.80      5.42 o 
   3  -5   4      828.84      811.52     13.85 o 
   4  -5   4      258.59      219.24     13.65 o 
   5  -5   4      750.68      644.09     26.87 o 
   6  -5   4       48.91       45.21      8.53 o 
   7  -5   4      209.92      215.41     16.21 o 
   8  -5   4       60.98       52.89     10.24 o 
   9  -5   4       17.61       30.28      7.25 o 
  10  -5   4       47.11       30.71      9.38 o 
 -11  -4   4      297.43      342.52     24.31 o 
 -10  -4   4       71.70      114.74     15.78 o 
  -9  -4   4      337.74      313.94     20.90 o 
  -8  -4   4      308.04      302.85     19.19 o 
  -7  -4   4     1502.65     1435.64     34.76 o 
  -6  -4   4     1142.85     1150.77     24.24 o 
  -5  -4   4       75.14       67.56      7.04 o 
  -4  -4   4     1733.41     1964.96     32.72 o 
  -3  -4   4      743.48      749.98     15.48 o 
  -2  -4   4      257.13      242.82      6.97 o 
  -1  -4   4     2149.78     2373.87     33.94 o 
   0  -4   4      292.74      299.86     11.52 o 
   1  -4   4      772.14      770.31     15.18 o 
   2  -4   4       74.86       67.77      3.55 o 
   3  -4   4      373.70      362.56      9.39 o 
   4  -4   4      134.09      121.10     11.73 o 
   5  -4   4       80.01       81.47     10.24 o 
   6  -4   4       23.64       31.56      6.82 o 
   7  -4   4      415.86      380.48     22.18 o 
   8  -4   4       68.92       79.34     12.80 o 
   9  -4   4      137.38      125.83     16.64 o 
  10  -4   4       11.83       20.47      7.68 o 
 -11  -3   4      232.13      278.96     21.75 o 
 -10  -3   4       34.68       58.86     11.09 o 
  -9  -3   4       55.76       71.23     11.52 o 
  -8  -3   4      506.91      496.07     25.17 o 
  -7  -3   4      166.23      148.39     11.73 o 
  -6  -3   4      630.89      632.24     16.21 o 
  -5  -3   4       49.41       50.93      4.67 o 
  -4  -3   4      311.00      301.76     14.08 o 
  -3  -3   4      397.69      395.70      9.94 o 
  -2  -3   4     3313.25     3499.62     48.69 o 
  -1  -3   4     6617.44     7127.88     91.09 o 
   0  -3   4    11813.46    13275.41    233.75 o 
   1  -3   4     1807.59     1912.36     74.65 o 
   2  -3   4     3723.50     4152.00     76.35 o 
   3  -3   4      522.55      535.64     11.34 o 
   4  -3   4     1503.37     1525.36     19.99 o 
   5  -3   4      612.21      571.57     24.31 o 
   6  -3   4       55.33       60.14      9.38 o 
   7  -3   4      266.33      283.23     17.91 o 
   8  -3   4       41.86       53.74      9.81 o 
   9  -3   4      183.49      173.18     15.78 o 
  10  -3   4       12.83       20.90      6.40 o 
  11  -3   4       71.01       84.46     15.78 o 
 -11  -2   4       78.61       72.51     13.22 o 
 -10  -2   4       21.04       27.73      6.82 o 
  -9  -2   4      105.37      146.73     16.21 o 
  -8  -2   4      177.74      148.44     13.22 o 
  -7  -2   4       75.04       72.03      5.36 o 
  -6  -2   4      704.28      616.43     15.36 o 
  -5  -2   4      860.71      865.56     18.16 o 
  -4  -2   4      285.38      288.02      8.56 o 
  -3  -2   4      937.59     1087.68     30.28 o 
  -2  -2   4       20.92       26.85      2.05 o 
  -1  -2   4     5126.66     5819.12     74.80 o 
   0  -2   4     1547.59     1561.16     32.84 o 
   1  -2   4       99.58      100.42      3.89 o 
   2  -2   4     1193.18     1218.46     15.97 o 
   3  -2   4     1628.91     1802.83     26.90 o 
   4  -2   4       24.41       18.70      1.77 o 
   5  -2   4      430.98      431.44     16.21 o 
   6  -2   4       89.76       99.39     11.52 o 
   7  -2   4      307.42      301.57     18.77 o 
   8  -2   4      170.71      130.10     14.93 o 
   9  -2   4      197.00      220.95     18.34 o 
  10  -2   4       18.97       20.05      7.25 o 
  11  -2   4       69.83       64.84     11.94 o 
 -11  -1   4       62.43       55.02     11.94 o 
 -10  -1   4      171.81      190.67     16.64 o 
  -9  -1   4       20.02       25.59      7.25 o 
  -8  -1   4      165.28      156.12     13.65 o 
  -7  -1   4      100.95      121.14     10.66 o 
  -6  -1   4     1400.09     1469.26     30.50 o 
  -4  -1   4     2099.31     2187.02     33.68 o 
  -3  -1   4      247.63      267.87      7.22 o 
  -2  -1   4     8559.93     9600.74    121.08 o 
  -1  -1   4     4923.89     5481.53     69.82 o 
   0  -1   4      838.82      981.06     22.18 o 
   1  -1   4        1.65        2.13      0.90 o 
   2  -1   4     5671.24     6142.16     65.96 o 
   3  -1   4     4454.92     4831.26     53.36 o 
   4  -1   4      320.13      307.96      9.45 o 
   5  -1   4       39.98       37.48      2.64 o 
   6  -1   4      144.33      148.16     11.52 o 
   7  -1   4      433.55      397.54     21.75 o 
   8  -1   4       28.94       34.55      8.53 o 
   9  -1   4       79.41      100.67     14.50 o 
  10  -1   4       27.59       24.74      8.10 o 
  11  -1   4       10.17       10.66      6.82 o 
 -11   0   4        0.15       11.09      5.55 o 
 -10   0   4       35.10       55.88     10.66 o 
  -9   0   4        2.74        1.71      3.84 o 
  -8   0   4        1.36        0.43      2.56 o 
  -7   0   4       67.98       52.04      8.53 o 
  -6   0   4     1420.10     1499.80     26.44 o 
  -5   0   4      253.50      258.35      7.97 o 
  -4   0   4     1549.83     1553.76     25.26 o 
  -3   0   4      120.91      119.57      5.55 o 
  -2   0   4      105.32       95.87      3.62 o 
  -1   0   4        2.46        0.37      3.41 o 
   0   0   4     5581.45     5756.04     74.63 o 
   1   0   4      389.36      371.60      6.56 o 
   2   0   4     2017.96     2410.18     28.54 o 
   3   0   4      703.62      720.49     11.67 o 
   4   0   4      466.52      503.47      9.81 o 
   5   0   4      257.20      241.43      6.63 o 
   6   0   4      171.16      146.54      7.38 o 
   7   0   4       61.02       65.26     10.24 o 
   8   0   4       54.95       34.12      8.10 o 
   9   0   4       36.60       36.68      8.53 o 
  10   0   4        0.33        6.82      5.12 o 
  11   0   4        8.63       12.37      6.40 o 
 -11   1   4       61.43       51.61     10.66 o 
 -10   1   4      167.45      148.44     17.49 o 
  -9   1   4       21.08       24.31      7.25 o 
  -8   1   4      161.04      153.98     13.22 o 
  -7   1   4      102.46      115.17     10.66 o 
  -6   1   4     1425.42     1531.30     42.65 o 
  -4   1   4     2084.72     2187.70     32.84 o 
  -3   1   4      246.10      272.66      7.68 o 
  -2   1   4     8566.24     9465.81    120.88 o 
  -1   1   4     4916.83     5337.91     69.22 o 
   0   1   4      839.99     1001.62     20.26 o 
   2   1   4     5660.73     6154.48     66.38 o 
   3   1   4     4473.11     4783.52     53.89 o 
   4   1   4      332.07      319.29     13.62 o 
   5   1   4       34.31       34.51      3.13 o 
   6   1   4      149.98      144.08      5.70 o 
   7   1   4      443.63      439.21     28.79 o 
   8   1   4       28.16       31.14      8.10 o 
   9   1   4       81.35      115.17     15.36 o 
  10   1   4       27.51       42.65      9.38 o 
  11   1   4       10.86        5.55      6.82 o 
 -11   2   4       77.93       73.79     13.65 o 
 -10   2   4       20.43       21.75      7.25 o 
  -9   2   4      101.17       96.83     13.65 o 
  -8   2   4      177.12      136.07     14.50 o 
  -7   2   4       70.81       50.33      8.53 o 
  -6   2   4      701.75      603.14     24.31 o 
  -5   2   4      868.64      888.11     20.05 o 
  -4   2   4      280.87      299.20     18.98 o 
  -3   2   4      936.84     1116.39     18.24 o 
  -2   2   4       23.54       30.06      2.19 o 
  -1   2   4     5125.79     5743.95     75.22 o 
   0   2   4     1534.60     1550.86     23.80 o 
   1   2   4       99.84       99.19      3.07 o 
   2   2   4     1179.61     1210.59     16.69 o 
   3   2   4     1635.57     1788.87     23.77 o 
   4   2   4       24.12       20.79      2.35 o 
   5   2   4      438.40      426.71     10.13 o 
   6   2   4       91.77       84.54      4.91 o 
   7   2   4      305.81      289.20     12.02 o 
   8   2   4      169.38      143.90      8.99 o 
   9   2   4      198.10      216.26     17.06 o 
  10   2   4       18.40       23.03      7.68 o 
  11   2   4       69.57       80.62     13.65 o 
 -11   3   4      238.10      249.10     20.47 o 
 -10   3   4       34.86       21.33      6.82 o 
  -9   3   4       59.87       63.13     11.09 o 
  -8   3   4      509.26      484.56     24.74 o 
  -7   3   4      170.50      176.59     13.22 o 
  -6   3   4      632.22      632.57     25.17 o 
  -5   3   4       47.83       40.95      6.82 o 
  -4   3   4      287.40      290.01      7.30 o 
  -3   3   4      400.43      399.41      8.84 o 
  -2   3   4     3335.54     3557.23     39.89 o 
  -1   3   4     6623.37     7007.03     91.65 o 
   0   3   4    11808.43    13236.91    167.93 o 
   1   3   4     1811.24     1955.59     23.71 o 
   2   3   4     3737.50     4064.89     46.40 o 
   3   3   4      519.73      529.31     10.35 o 
   4   3   4     1494.04     1515.44     22.52 o 
   5   3   4      626.68      615.37     13.01 o 
   6   3   4       52.50       60.18      4.70 o 
   7   3   4      261.42      239.51      8.53 o 
   8   3   4       41.16       43.37      6.18 o 
   9   3   4      182.99      182.56     15.78 o 
  10   3   4       12.80       17.49      7.25 o 
  11   3   4       71.59       74.22     14.50 o 
 -11   4   4      296.62      307.97     22.61 o 
 -10   4   4       72.13       66.54     11.52 o 
  -9   4   4      339.38      357.87     22.18 o 
  -8   4   4      303.91      285.36     18.77 o 
  -7   4   4     1492.33     1469.88     45.64 o 
  -6   4   4     1148.01     1104.76     36.26 o 
  -5   4   4       76.02       62.70      8.53 o 
  -4   4   4     1741.67     1940.07     29.82 o 
  -3   4   4      734.92      748.70     14.33 o 
  -2   4   4      265.14      256.16      7.39 o 
  -1   4   4     2149.93     2395.28     34.97 o 
   0   4   4      297.63      299.30      7.27 o 
   1   4   4      778.39      789.23     23.40 o 
   2   4   4       67.55       64.89      5.42 o 
   3   4   4      379.52      359.71      8.45 o 
   4   4   4      130.09      123.86      5.14 o 
   5   4   4       76.44       74.92      5.67 o 
   6   4   4       25.02       26.83      3.45 o 
   7   4   4      413.83      395.97     15.45 o 
   8   4   4       69.10       68.47      7.69 o 
   9   4   4      138.01      146.22     10.25 o 
  10   4   4       11.79        8.53      5.12 o 
 -11   5   4       12.96        7.68      5.97 o 
 -10   5   4       47.03       60.57     11.52 o 
  -9   5   4       78.34       74.65     11.94 o 
  -8   5   4      146.61      125.83     14.08 o 
  -7   5   4      103.08       84.46     11.52 o 
  -6   5   4      415.72      358.73     18.77 o 
  -5   5   4      879.92      933.71     31.14 o 
  -4   5   4      341.36      352.95      8.72 o 
  -3   5   4       47.45       46.34      3.29 o 
  -2   5   4      349.02      390.74      8.04 o 
  -1   5   4      806.19      803.39     22.18 o 
   0   5   4      765.13      867.05     13.45 o 
   1   5   4     1040.88     1078.64     18.55 o 
   2   5   4       57.35       58.23      3.68 o 
   3   5   4      842.96      779.06     17.11 o 
   4   5   4      266.27      248.30      9.33 o 
   5   5   4      752.02      687.82     14.72 o 
   6   5   4       49.53       47.23      4.51 o 
   7   5   4      208.10      196.48      8.24 o 
   8   5   4       58.94       58.56      6.92 o 
   9   5   4       18.76       20.17      4.40 o 
  10   5   4       47.49       54.83      7.54 o 
 -11   6   4       67.16       87.44     13.65 o 
 -10   6   4      267.52      307.54     21.75 o 
  -9   6   4        6.19        2.13      3.84 o 
  -8   6   4       59.00       50.76      9.81 o 
  -7   6   4      767.90      703.80     29.86 o 
  -6   6   4     1927.15     1810.26     50.76 o 
  -5   6   4       61.06       58.86      8.53 o 
  -4   6   4      168.41      126.09      5.10 o 
  -3   6   4      114.37      103.81      3.92 o 
  -2   6   4      315.31      353.93      7.95 o 
  -1   6   4     4118.01     4873.47     67.70 o 
   0   6   4      600.73      655.79     14.21 o 
   1   6   4       48.10       59.71      6.40 o 
   2   6   4      761.94      785.26     16.19 o 
   3   6   4      201.97      222.12      8.28 o 
   4   6   4      755.33      747.38     25.38 o 
   5   6   4       20.35       32.96      4.61 o 
   6   6   4       63.81       65.82      7.07 o 
   7   6   4      242.00      217.97      9.45 o 
   8   6   4       69.67       74.45      8.26 o 
   9   6   4        1.98        0.93      3.16 o 
  10   6   4        3.35       12.86      4.09 o 
 -10   7   4       13.95       18.34      6.40 o 
  -9   7   4        2.24        2.56      4.27 o 
  -8   7   4       15.32       19.62      6.82 o 
  -7   7   4       29.38       37.96      8.10 o 
  -6   7   4       37.80       40.95      8.53 o 
  -5   7   4      207.26      215.83     14.50 o 
  -4   7   4      211.37      207.73     13.65 o 
  -3   7   4      202.88      195.83      6.85 o 
  -2   7   4      893.57      929.57     15.59 o 
  -1   7   4       46.63       68.67      6.40 o 
   0   7   4      867.64      824.80     17.73 o 
   1   7   4      767.39      731.87     15.13 o 
   2   7   4     1270.16     1275.77     25.81 o 
   3   7   4      611.56      613.74     15.45 o 
   4   7   4      255.51      247.54     14.29 o 
   5   7   4       55.40       51.25      5.71 o 
   6   7   4       96.29       88.13      6.44 o 
   7   7   4      111.22       99.98      7.23 o 
   8   7   4       57.91       52.66      7.22 o 
   9   7   4       79.63       89.57     14.50 o 
  10   7   4       38.51       33.70      8.53 o 
 -10   8   4        3.61       14.50      5.55 o 
  -9   8   4      284.03      297.30     20.47 o 
  -8   8   4       11.11       17.49      5.97 o 
  -7   8   4       77.83       88.72     11.94 o 
  -6   8   4      244.30      231.61     16.21 o 
  -5   8   4       52.91       49.05      8.53 o 
  -4   8   4      205.22      171.47     12.80 o 
  -3   8   4       24.52       22.15      3.28 o 
  -2   8   4       73.47       68.72      4.27 o 
  -1   8   4        9.40        6.82      2.99 o 
   0   8   4     1239.67     1220.29     24.08 o 
   1   8   4      197.84      224.36     13.65 o 
   2   8   4      280.55      282.37     16.64 o 
   3   8   4      438.42      402.66     21.33 o 
   4   8   4       65.92       70.81     10.66 o 
   5   8   4      438.46      418.02     23.89 o 
   6   8   4       43.81       75.93     12.80 o 
   7   8   4      100.12      111.11      9.83 o 
   8   8   4       46.32       49.03      6.48 o 
   9   8   4      175.73      222.66     19.62 o 
 -10   9   4       31.51       19.62      7.68 o 
  -9   9   4      105.96       93.41     13.65 o 
  -8   9   4       16.06       15.78      6.40 o 
  -7   9   4       92.12       94.27     12.80 o 
  -6   9   4      150.16      136.49     12.80 o 
  -5   9   4       21.42       28.15      6.82 o 
  -4   9   4      849.86      773.33     29.86 o 
  -3   9   4       15.74       19.47      4.69 o 
  -2   9   4     1283.60     1253.81     24.10 o 
  -1   9   4       45.25       43.51      6.82 o 
   0   9   4      418.70      379.63     12.15 o 
   1   9   4       47.22       51.19      8.53 o 
   2   9   4     1047.21      959.73     34.55 o 
   3   9   4      135.75      138.63     12.80 o 
   4   9   4      550.47      540.01     26.87 o 
   5   9   4       53.77       43.93      9.81 o 
   6   9   4      201.37      217.97     17.91 o 
   7   9   4       19.34       13.94      5.12 o 
   8   9   4       78.97       93.63      9.41 o 
   9   9   4       81.29      130.95     18.34 o 
  -9  10   4       48.78       66.54     11.09 o 
  -8  10   4        0.41       -1.71      4.27 o 
  -7  10   4       39.82       34.12      8.10 o 
  -6  10   4      563.13      543.85     26.45 o 
  -5  10   4      395.56      303.70     18.77 o 
  -4  10   4      627.59      601.43     26.02 o 
  -3  10   4      622.44      553.23     24.31 o 
  -2  10   4      100.92      101.64      7.17 o 
  -1  10   4      450.86      410.76     18.77 o 
   0  10   4       93.52       91.55      6.82 o 
   1  10   4      938.17      835.60     31.56 o 
   2  10   4      498.31      444.04     22.61 o 
   3  10   4       14.09       26.02      6.82 o 
   4  10   4      624.16      580.53     29.01 o 
   5  10   4        2.93        5.55      3.84 o 
   6  10   4      518.06      489.25     28.58 o 
   7  10   4       52.80       83.90      9.17 o 
   8  10   4       19.85       12.49      3.76 o 
  -9  11   4       18.35       27.30      8.53 o 
  -8  11   4       12.91       19.19      6.82 o 
  -7  11   4       15.82       17.06      5.97 o 
  -6  11   4      122.38      133.94     14.50 o 
  -5  11   4       52.13       52.89      9.38 o 
  -4  11   4      166.45      156.12     13.22 o 
  -3  11   4        2.59        5.12      3.84 o 
  -2  11   4      102.55       94.24      7.88 o 
  -1  11   4      114.45      105.36     13.22 o 
   0  11   4      799.20      722.48     65.47 o 
   1  11   4      380.60      365.12     20.05 o 
   2  11   4       45.04       43.08      8.96 o 
   3  11   4      155.02      123.27     14.50 o 
   4  11   4      122.99      107.49     14.93 o 
   5  11   4      120.67      114.31     15.78 o 
   6  11   4       71.61       86.59     14.93 o 
   7  11   4       19.92       27.61      5.43 o 
   8  11   4       23.93       31.99      5.57 o 
  -8  12   4      145.85      150.14     17.49 o 
  -7  12   4        3.70       19.62      5.97 o 
  -6  12   4       54.13       69.95     11.52 o 
  -5  12   4       48.88       52.04      9.38 o 
  -4  12   4       63.65       64.84     10.66 o 
  -3  12   4        6.40       14.08      5.12 o 
  -2  12   4      283.42      261.50     12.30 o 
  -1  12   4      187.04      191.72     10.50 o 
   0  12   4      128.44      138.37      8.59 o 
   1  12   4        8.12       14.08      5.12 o 
   2  12   4       94.35      101.52     13.22 o 
   3  12   4       46.20       43.51      9.38 o 
   4  12   4        4.73        2.99      4.27 o 
   5  12   4       69.95       68.25     12.37 o 
   6  12   4        0.23       -3.41      4.69 o 
   7  12   4       12.96       31.22      5.88 o 
  -5  13   4       19.73       22.18      5.97 o 
  -4  13   4       71.43       72.09     11.09 o 
  -3  13   4       19.09       25.17      6.40 o 
  -2  13   4       85.88       82.75     12.80 o 
  -1  13   4       65.88       52.47     10.24 o 
   1  13   4       29.91       32.84      8.10 o 
   2  13   4      228.65      219.24     17.49 o 
   3  13   4       38.58       50.33     10.24 o 
   4  13   4       64.39       81.47     13.65 o 
   5  13   4       17.39       19.19      6.40 o 
   6  13   4        5.85       17.06      6.82 o 
  -2  14   4        0.96       -3.84      3.84 o 
  -1  14   4        7.24        7.77      3.38 o 
   0  14   4       30.71       40.10      8.96 o 
   2  14   4       15.15       22.18      7.25 o 
   3  14   4       18.78        5.12      5.12 o 
   4  14   4       10.53       14.08      5.97 o 
   5  14   4        8.22       12.80      5.97 o 
  -2  15   4      268.59      293.04     22.18 o 
  -1  15   4       67.82       83.18     14.50 o 
   0  15   4       75.67       86.59     14.93 o 
   3  15   4       10.99       21.75      7.25 o 
   4  15   4       89.63      105.36     16.64 o 
  -1  16   4      233.69      220.95     20.05 o 
   0  16   4        8.17        6.43      5.33 o 
   1  16   4      158.28      184.27     19.62 o 
  -3 -16   5       35.55       69.95     12.37 o 
  -2 -16   5       12.27        7.25      6.40 o 
  -1 -16   5       27.74       32.84      7.25 o 
   0 -16   5       33.06       40.52      7.25 o 
  -5 -15   5        9.37       20.47      7.25 o 
  -4 -15   5       16.02       27.30      7.68 o 
  -3 -15   5        0.54       -3.84      3.84 o 
  -2 -15   5        4.44       11.09      5.12 o 
  -1 -15   5        1.68        2.13      4.27 o 
   0 -15   5       14.83       22.18      5.55 o 
  -6 -14   5        7.78       15.78      7.25 o 
  -5 -14   5       30.92       34.98      8.10 o 
  -4 -14   5       16.64       20.05      5.97 o 
  -3 -14   5       80.18       98.11     14.08 o 
  -2 -14   5       39.20       29.43      7.25 o 
  -1 -14   5      129.87      135.22     15.36 o 
   0 -14   5       37.46       54.17      9.38 o 
  -7 -13   5      132.39      165.07     19.19 o 
  -6 -13   5       63.04       52.47     10.66 o 
  -5 -13   5       17.55       20.47      6.82 o 
  -4 -13   5      128.49      127.96     15.78 o 
  -3 -13   5       71.72       67.82     11.52 o 
  -2 -13   5       95.76      112.18     14.08 o 
  -1 -13   5        4.89        5.55      3.41 o 
   0 -13   5       88.29      100.67     12.37 o 
   1 -13   5       58.74       71.23      9.81 o 
  -8 -12   5       10.70        8.96      6.40 o 
  -7 -12   5      165.11      198.34     17.06 o 
  -6 -12   5        6.67        3.41      5.12 o 
  -5 -12   5      134.59      141.19     16.64 o 
  -4 -12   5        6.24       14.08      5.12 o 
  -3 -12   5      104.26       90.00     12.80 o 
  -2 -12   5       19.75       20.47      5.55 o 
  -1 -12   5       13.59       20.90      5.55 o 
   0 -12   5      107.54       97.25     11.52 o 
   1 -12   5        9.83       19.62      5.12 o 
   2 -12   5      185.76      184.27     14.50 o 
   6 -12   5       41.62       56.73      9.81 o 
   7 -12   5       64.25       60.14     11.94 o 
  -9 -11   5        8.01        7.68      5.55 o 
  -8 -11   5       14.38       13.22      5.12 o 
  -7 -11   5       10.83        4.27      4.69 o 
  -6 -11   5      102.67      113.46     14.50 o 
  -5 -11   5      286.75      259.34     18.34 o 
  -4 -11   5      114.41      117.73     14.50 o 
  -3 -11   5       38.20       37.54      8.53 o 
  -2 -11   5      127.71      128.82     11.94 o 
  -1 -11   5      105.45       91.28     11.52 o 
   0 -11   5      622.42      574.13     25.17 o 
   1 -11   5      103.51      102.77      7.47 o 
   2 -11   5      129.63      121.95      8.09 o 
   3 -11   5        8.72        5.12      4.27 o 
   5 -11   5       66.25       64.84     11.94 o 
   6 -11   5       15.32       17.49      5.97 o 
   7 -11   5       57.68       72.09     13.22 o 
   8 -11   5        1.54       -4.27      5.55 o 
  -9 -10   5       25.34       31.99      7.68 o 
  -8 -10   5       12.83       23.46      6.82 o 
  -7 -10   5       19.88       24.31      6.82 o 
  -6 -10   5       81.06       81.90     12.80 o 
  -5 -10   5       38.45       29.86      8.10 o 
  -4 -10   5      267.31      221.80     16.21 o 
  -3 -10   5      565.55      515.69     24.74 o 
  -2 -10   5       58.75       59.72      9.38 o 
  -1 -10   5       72.24       64.84      9.38 o 
   0 -10   5      584.79      620.63     24.74 o 
   1 -10   5       17.78       19.89      3.46 o 
   2 -10   5      190.55      200.39      9.53 o 
   3 -10   5      160.97      153.98     13.22 o 
   5 -10   5        9.04        6.40      4.27 o 
   6 -10   5        5.33        9.81      4.27 o 
   7 -10   5       66.44       73.79     12.37 o 
   8 -10   5       28.80       39.24      9.81 o 
 -10  -9   5        0.36       -0.43      4.27 o 
  -9  -9   5       22.96       27.85      5.40 o 
  -8  -9   5       46.65       42.66      8.96 o 
  -7  -9   5       45.67       48.82      6.13 o 
  -6  -9   5      158.83      144.60     13.22 o 
  -5  -9   5      112.37      110.05     13.22 o 
  -4  -9   5      219.28      207.73     14.93 o 
  -3  -9   5      316.44      318.63     17.91 o 
  -2  -9   5      567.70      540.86     23.89 o 
  -1  -9   5      165.58      136.07     10.66 o 
   0  -9   5      107.21      121.99      9.81 o 
   1  -9   5       86.37       93.38      9.60 o 
   2  -9   5      239.75      230.40      9.72 o 
   3  -9   5      336.34      301.57     17.91 o 
   4  -9   5     1389.15     1395.23     46.07 o 
   5  -9   5      180.00      171.05     14.93 o 
   6  -9   5      185.91      168.06     15.36 o 
   7  -9   5        8.41       13.22      5.97 o 
   8  -9   5       21.12       23.89      7.68 o 
   9  -9   5       24.20       34.55      8.96 o 
 -10  -8   5       15.35       28.58      8.10 o 
  -9  -8   5       65.49       68.76      7.54 o 
  -8  -8   5      276.20      279.94     23.67 o 
  -7  -8   5      338.89      285.40     12.66 o 
  -6  -8   5      196.85      192.51      9.77 o 
  -5  -8   5      688.87      622.06     17.67 o 
  -4  -8   5       73.16       64.04      8.32 o 
  -3  -8   5      637.76      606.17     15.58 o 
  -2  -8   5       67.03       71.23      8.96 o 
  -1  -8   5      578.93      558.35     22.18 o 
   0  -8   5      420.17      430.39     18.34 o 
   1  -8   5     2120.23     2147.24     51.61 o 
   2  -8   5     1265.21     1242.95     27.51 o 
   3  -8   5      117.62      109.21      6.23 o 
   4  -8   5       60.78       51.61      8.96 o 
   5  -8   5       12.01       18.34      5.97 o 
   6  -8   5      284.29      251.24     18.34 o 
   7  -8   5       35.70       30.71      7.68 o 
   8  -8   5       32.75       35.83      8.10 o 
   9  -8   5        0.90       10.24      5.12 o 
 -10  -7   5      222.09      168.91     18.77 o 
  -9  -7   5      146.69      170.62     14.93 o 
  -8  -7   5      310.24      280.04     25.17 o 
  -7  -7   5        7.98       14.63      5.55 o 
  -6  -7   5     1367.06     1271.31     34.76 o 
  -5  -7   5      310.52      314.19     11.54 o 
  -4  -7   5      790.86      706.68     46.28 o 
  -3  -7   5       12.38       15.78      3.20 o 
  -2  -7   5     1883.73     1810.41     30.36 o 
  -1  -7   5      948.35      934.99     29.43 o 
   0  -7   5      924.16      902.57     27.73 o 
   1  -7   5       34.48       28.58      5.12 o 
   2  -7   5     1738.71     1837.56     43.51 o 
   3  -7   5        2.18        4.66      1.74 o 
   4  -7   5      217.96      195.36     14.50 o 
   5  -7   5      298.93      272.56     17.91 o 
   6  -7   5       34.01       36.26      8.53 o 
   7  -7   5      137.35      100.67     14.50 o 
   8  -7   5       41.66       47.35     10.24 o 
   9  -7   5       38.26       56.30     11.09 o 
  10  -7   5       36.07       29.43      8.10 o 
 -11  -6   5       99.27      120.29     17.06 o 
 -10  -6   5        6.87       16.64      5.97 o 
  -9  -6   5      299.97      285.36     19.62 o 
  -8  -6   5      189.08      175.12      9.77 o 
  -7  -6   5      431.03      404.93     25.81 o 
  -6  -6   5      778.08      761.55     19.75 o 
  -5  -6   5       19.18       27.37      3.89 o 
  -4  -6   5      659.45      638.16     15.73 o 
  -3  -6   5      688.91      665.87     15.36 o 
  -2  -6   5      158.10      176.08      8.10 o 
  -1  -6   5       80.52       80.19      7.25 o 
   0  -6   5      848.58      918.78     26.87 o 
   1  -6   5      112.05      109.62      7.25 o 
   2  -6   5       84.57       80.33      4.81 o 
   3  -6   5      321.38      308.45      9.62 o 
   4  -6   5      350.21      357.45     18.77 o 
   5  -6   5     1651.78     1586.33     48.63 o 
   6  -6   5      273.44      258.49     17.91 o 
   7  -6   5      559.45      522.95     27.73 o 
   8  -6   5       40.18       41.80      8.96 o 
   9  -6   5      155.06      175.31     16.64 o 
  10  -6   5      138.56      148.01     20.05 o 
 -11  -5   5       20.43       40.52      9.81 o 
 -10  -5   5       96.02      105.78     14.93 o 
  -9  -5   5      115.14      125.83     15.36 o 
  -8  -5   5       24.57       27.08      4.92 o 
  -7  -5   5     1087.86      966.02     30.71 o 
  -6  -5   5      441.06      411.82     21.33 o 
  -5  -5   5      184.39      199.79      8.43 o 
  -4  -5   5     3858.52     3902.26     57.59 o 
  -3  -5   5      712.03      821.37     17.07 o 
  -2  -5   5     6649.46     6920.22    195.15 o 
  -1  -5   5      105.65      112.18      7.68 o 
   0  -5   5     3731.36     3858.97     77.20 o 
   1  -5   5       26.34       27.73      4.27 o 
   2  -5   5       29.35       32.14      3.47 o 
   3  -5   5       14.26       11.25      2.05 o 
   4  -5   5      553.08      499.06     22.18 o 
   5  -5   5      290.43      276.40     17.06 o 
   6  -5   5       22.45       26.45      7.25 o 
   7  -5   5      226.77      204.32     16.21 o 
   8  -5   5       28.59       15.78      5.97 o 
   9  -5   5       64.23       70.81     12.37 o 
  10  -5   5        9.70        7.68      5.12 o 
 -11  -4   5        1.29       13.65      6.40 o 
 -10  -4   5       14.65       23.03      6.82 o 
  -9  -4   5       38.25       47.35      8.53 o 
  -8  -4   5      928.52      913.24     35.40 o 
  -7  -4   5      158.87      161.49      8.38 o 
  -6  -4   5       36.01       38.51      4.83 o 
  -5  -4   5      283.63      290.69     10.10 o 
  -4  -4   5      222.47      219.84      7.95 o 
  -3  -4   5       47.72       41.89      3.23 o 
  -2  -4   5     1064.27     1095.60     18.94 o 
  -1  -4   5     1441.52     1585.06     23.97 o 
   0  -4   5      764.78      828.78     22.61 o 
   1  -4   5      481.45      575.41     17.06 o 
   2  -4   5     2335.92     2498.65     70.17 o 
   3  -4   5       21.90       15.07      4.48 o 
   4  -4   5        1.89        1.71      1.14 o 
   5  -4   5      155.23      131.80     11.09 o 
   6  -4   5       41.33       38.82      8.10 o 
   7  -4   5      648.61      563.04     27.73 o 
   8  -4   5       85.24       85.31     13.22 o 
   9  -4   5       44.36       53.32     11.09 o 
  10  -4   5      107.11       95.55     15.36 o 
 -11  -3   5       24.28       24.74      6.40 o 
 -10  -3   5       30.93       47.77      9.81 o 
  -9  -3   5       12.56        7.68      5.12 o 
  -8  -3   5      675.32      671.81     29.01 o 
  -7  -3   5     1209.72     1147.74     24.84 o 
  -6  -3   5       83.26       86.21      5.94 o 
  -5  -3   5       33.85       31.55      5.12 o 
  -4  -3   5      383.78      438.00     11.61 o 
  -3  -3   5      351.47      400.65     27.51 o 
  -2  -3   5      803.21      785.60     17.70 o 
  -1  -3   5     4085.01     4668.39     61.49 o 
   0  -3   5      203.28      239.29      9.81 o 
   1  -3   5      418.14      413.01     10.20 o 
   2  -3   5      175.73      182.28      6.35 o 
   3  -3   5      426.54      405.95      7.87 o 
   4  -3   5     2548.32     2776.99     34.01 o 
   5  -3   5       22.02       20.90      5.12 o 
   6  -3   5       88.24       77.63     11.09 o 
   7  -3   5        5.35        2.13      3.84 o 
   8  -3   5       59.87       50.76     10.24 o 
   9  -3   5       52.67       34.55      8.96 o 
  10  -3   5       17.21       23.03      7.25 o 
 -11  -2   5       13.34       26.45      7.68 o 
 -10  -2   5      264.95      241.00     19.19 o 
  -9  -2   5       54.63       73.37     11.94 o 
  -8  -2   5     1030.39      973.81     36.26 o 
  -7  -2   5       55.37       62.46      5.64 o 
  -6  -2   5      221.49      204.49      8.19 o 
  -5  -2   5       86.48       98.18      5.22 o 
  -4  -2   5      303.87      338.67      9.50 o 
  -3  -2   5       84.43       90.27      4.19 o 
  -2  -2   5      760.04      899.20     15.48 o 
  -1  -2   5       38.88       40.33      4.48 o 
   0  -2   5     1479.74     1578.22     34.12 o 
   1  -2   5      536.08      549.38     11.41 o 
   2  -2   5      100.34       92.87      3.20 o 
   3  -2   5     2162.77     2305.09     28.26 o 
   4  -2   5     1876.16     1954.22     25.35 o 
   5  -2   5      288.42      278.11      6.83 o 
   6  -2   5     2041.53     1999.65     55.45 o 
   7  -2   5     1261.10     1198.60     41.80 o 
   8  -2   5      130.49      118.15     14.93 o 
   9  -2   5      115.13      134.79     16.64 o 
  10  -2   5       26.69       26.02      7.68 o 
  11  -2   5      117.95      127.96     18.77 o 
 -11  -1   5       68.27       60.14     11.52 o 
 -10  -1   5       14.19       10.66      4.27 o 
  -9  -1   5       43.58       68.25     11.52 o 
  -8  -1   5       44.20       27.73      7.25 o 
  -7  -1   5      144.62      143.75     11.52 o 
  -6  -1   5     1025.48     1009.01     20.69 o 
  -5  -1   5     1133.10     1250.87     23.08 o 
  -4  -1   5     3695.26     3757.34     53.93 o 
  -3  -1   5     1350.98     1403.29     23.06 o 
  -2  -1   5     6837.96     7792.90     98.02 o 
  -1  -1   5     2729.16     2891.00     39.35 o 
   0  -1   5     7076.37     7470.54    137.35 o 
   1  -1   5     5854.74     6440.44     69.26 o 
   2  -1   5     1753.34     1855.18     23.45 o 
   3  -1   5       78.02       81.67      3.40 o 
   4  -1   5      178.88      188.06      5.41 o 
   5  -1   5     2602.70     2794.49     45.99 o 
   6  -1   5      356.38      353.05     12.08 o 
   7  -1   5      281.15      230.76     16.21 o 
   8  -1   5      173.12      148.44     16.21 o 
   9  -1   5      123.85      153.56     17.49 o 
  10  -1   5        2.53        2.56      4.27 o 
  11  -1   5       99.10      139.05     18.77 o 
 -11   0   5      247.70      320.76     23.03 o 
 -10   0   5       19.65       18.77      6.40 o 
  -9   0   5      217.25      223.51     17.06 o 
  -8   0   5        5.39        5.55      3.84 o 
  -7   0   5     1067.34     1078.74     36.26 o 
  -6   0   5        0.02        1.18      2.77 o 
  -5   0   5     2025.94     2172.50     34.37 o 
  -4   0   5      118.63      121.98      9.17 o 
  -3   0   5      157.41      211.35     13.44 o 
  -2   0   5      297.68      319.34      7.69 o 
  -1   0   5    18037.22    19407.65    405.01 o 
   0   0   5      226.03      217.61      7.89 o 
   1   0   5      122.94      139.84      3.94 o 
   2   0   5       77.81       89.48      6.61 o 
   3   0   5     1103.19     1385.78     19.32 o 
   4   0   5       65.05       76.21      6.17 o 
   5   0   5     1153.80     1062.72     17.39 o 
   6   0   5       15.51       25.72      6.82 o 
   7   0   5      226.89      199.20     14.93 o 
   8   0   5       13.20       11.52      5.12 o 
   9   0   5       66.56      114.31     15.36 o 
  10   0   5        0.31        7.68      5.12 o 
  11   0   5        1.23       -0.43      4.69 o 
 -11   1   5       64.56       74.65     13.22 o 
 -10   1   5       13.71       17.06      6.40 o 
  -9   1   5       45.61       57.16     10.24 o 
  -8   1   5       39.90       41.80      8.53 o 
  -7   1   5      147.62      146.31     11.94 o 
  -6   1   5     1029.00      992.15     32.42 o 
  -5   1   5     1136.38     1271.27     22.14 o 
  -4   1   5     3707.73     3871.57     76.35 o 
  -3   1   5     1345.29     1414.58     22.77 o 
  -2   1   5     6818.64     7405.45     97.81 o 
  -1   1   5     2724.63     2877.48     55.88 o 
   0   1   5     7086.72     7750.25     99.34 o 
   1   1   5     5845.18     6530.24     69.50 o 
   2   1   5     1759.58     1860.91     23.70 o 
   3   1   5       84.12       82.92      3.61 o 
   4   1   5      168.40      166.94      5.56 o 
   5   1   5     2574.36     2710.98     35.68 o 
   6   1   5      359.90      351.51      9.64 o 
   7   1   5      277.87      243.90     10.93 o 
   8   1   5      174.26      159.10     14.08 o 
   9   1   5      121.41      105.78     14.50 o 
  10   1   5        2.56       13.22      5.97 o 
  11   1   5      100.69      112.18     17.49 o 
 -11   2   5       12.35       16.64      5.97 o 
 -10   2   5      266.90      229.91     18.34 o 
  -9   2   5       55.74       69.10     11.52 o 
  -8   2   5     1037.45      929.45     35.83 o 
  -7   2   5       60.40       55.88      8.96 o 
  -6   2   5      219.14      182.56     12.37 o 
  -5   2   5       85.65       93.86      4.33 o 
  -4   2   5      290.81      329.39      9.17 o 
  -3   2   5       87.65       93.99      7.68 o 
  -2   2   5      759.26      900.88     16.03 o 
  -1   2   5       38.13       42.33      2.85 o 
   0   2   5     1459.34     1556.45     24.71 o 
   1   2   5      534.69      549.21      9.02 o 
   2   2   5       86.18       81.20      4.76 o 
   3   2   5     2146.77     2247.21     29.11 o 
   4   2   5     1874.90     1943.31     26.88 o 
   5   2   5      285.87      270.30      8.11 o 
   6   2   5     2045.66     2027.52     29.74 o 
   7   2   5     1259.87     1180.40     27.90 o 
   8   2   5      131.58      146.37      9.53 o 
   9   2   5      115.65      128.39     15.78 o 
  10   2   5       27.01       27.73      8.10 o 
  11   2   5      120.34      139.91     19.19 o 
 -11   3   5       23.97       24.74      7.68 o 
 -10   3   5       29.32       37.96      8.53 o 
  -9   3   5       13.25       18.77      6.82 o 
  -8   3   5      684.05      603.56     28.15 o 
  -7   3   5     1208.13     1120.54     37.96 o 
  -6   3   5       81.56       82.75     10.24 o 
  -5   3   5       35.80       30.71      5.97 o 
  -4   3   5      387.37      451.82     10.26 o 
  -3   3   5      349.51      396.90     20.90 o 
  -2   3   5      799.28      781.22     12.02 o 
  -1   3   5     4072.53     4621.48     62.86 o 
   0   3   5      204.50      229.71      7.08 o 
   1   3   5      426.37      436.98      7.65 o 
   2   3   5      178.37      188.49      5.21 o 
   3   3   5      430.78      418.06     11.05 o 
   4   3   5     2573.79     2854.55     36.47 o 
   5   3   5       25.58       26.50      3.07 o 
   6   3   5       83.34       86.84      5.12 o 
   7   3   5        5.53       10.71      3.02 o 
   8   3   5       58.48       58.37     10.45 o 
   9   3   5       52.41       59.29     11.09 o 
  10   3   5       17.25       20.47      6.40 o 
 -11   4   5        1.84       -4.27      5.12 o 
 -10   4   5       15.21       27.30      7.25 o 
  -9   4   5       36.26       39.67      8.53 o 
  -8   4   5      918.47      926.89     35.83 o 
  -7   4   5      155.47      168.06     13.65 o 
  -6   4   5       41.26       47.77      8.10 o 
  -5   4   5      286.01      278.11     15.36 o 
  -4   4   5      224.88      226.39      6.85 o 
  -3   4   5       46.58       42.63      3.01 o 
  -2   4   5     1065.86     1101.72     15.86 o 
  -1   4   5     1444.46     1608.32     25.92 o 
   0   4   5      767.19      823.06     16.42 o 
   1   4   5      477.80      556.07     18.77 o 
   2   4   5     2336.13     2584.64     41.98 o 
   3   4   5       19.91       13.99      3.54 o 
   4   4   5        2.29        2.04      1.05 o 
   5   4   5      144.75      131.49      5.81 o 
   6   4   5       39.96       43.68      6.59 o 
   7   4   5      649.92      601.58     14.78 o 
   8   4   5       85.04       94.11     10.02 o 
   9   4   5       45.84       49.33      9.81 o 
  10   4   5      105.29      133.94     17.06 o 
 -11   5   5       18.90       32.42      8.96 o 
 -10   5   5       96.99       99.81     14.93 o 
  -9   5   5      117.19      116.87     14.93 o 
  -8   5   5       25.05       37.96      8.53 o 
  -7   5   5     1085.24     1010.49     36.68 o 
  -6   5   5      459.94      409.91     20.47 o 
  -5   5   5      186.34      196.21     13.22 o 
  -4   5   5     3860.10     3876.60     55.44 o 
  -3   5   5      714.21      839.87     16.60 o 
  -2   5   5     6636.18     7006.61     76.05 o 
  -1   5   5      106.01      111.78      5.13 o 
   0   5   5     3712.61     3835.55     55.78 o 
   1   5   5       25.82       27.39      2.79 o 
   2   5   5       23.63       25.97      3.61 o 
   3   5   5       14.07       14.89      2.15 o 
   4   5   5      556.22      515.37     11.74 o 
   5   5   5      285.29      272.35      9.50 o 
   6   5   5       21.96       29.84      3.68 o 
   7   5   5      223.84      215.99     15.55 o 
   8   5   5       28.52       32.47      5.27 o 
   9   5   5       63.59       62.74      7.69 o 
  10   5   5        9.90       11.94      6.40 o 
 -11   6   5       99.97      130.95     17.91 o 
 -10   6   5        7.24        9.38      5.55 o 
  -9   6   5      299.71      297.73     20.47 o 
  -8   6   5      190.07      185.12     15.36 o 
  -7   6   5      434.46      392.00     21.75 o 
  -6   6   5      769.27      713.19     29.01 o 
  -5   6   5       16.87       12.37      4.27 o 
  -4   6   5      652.15      630.07     13.97 o 
  -3   6   5      689.38      669.37     11.84 o 
  -2   6   5      156.42      164.88      5.50 o 
  -1   6   5       78.91       81.91      5.97 o 
   0   6   5      855.38      923.21     11.90 o 
   1   6   5      116.53      118.52      5.72 o 
   2   6   5       83.00       88.91      6.78 o 
   3   6   5      313.44      293.26      8.08 o 
   4   6   5      351.33      326.19      9.40 o 
   5   6   5     1661.44     1598.40     26.29 o 
   6   6   5      276.79      267.31      9.59 o 
   7   6   5      560.25      538.81     14.83 o 
   8   6   5       40.09       45.80      6.48 o 
   9   6   5      152.23      173.18     16.21 o 
  10   6   5      138.85      137.77     17.91 o 
 -10   7   5      224.65      217.97     17.91 o 
  -9   7   5      144.07      136.92     16.21 o 
  -8   7   5      308.28      324.60     20.47 o 
  -7   7   5        8.54       10.66      5.12 o 
  -6   7   5     1368.00     1278.79     41.80 o 
  -5   7   5      310.51      291.76     17.06 o 
  -4   7   5      786.11      722.57     27.30 o 
  -3   7   5       11.84       17.39      2.28 o 
  -2   7   5     1906.54     1800.53     32.15 o 
  -1   7   5      943.59      965.44     19.91 o 
   0   7   5      922.29      903.13     15.47 o 
   1   7   5       38.56       40.89      2.75 o 
   2   7   5     1750.76     1780.83     49.48 o 
   3   7   5        1.07        5.97      4.27 o 
   4   7   5      207.17      198.04     10.07 o 
   5   7   5      301.21      271.74     19.83 o 
   6   7   5       31.11       36.67      5.43 o 
   7   7   5      139.85      134.42      9.62 o 
   8   7   5       41.84       35.42      8.74 o 
   9   7   5       36.79       46.07      9.38 o 
  10   7   5       37.00       50.33     10.66 o 
 -10   8   5       14.16       29.86      7.68 o 
  -9   8   5       70.04       78.48     11.94 o 
  -8   8   5      275.39      250.38     18.34 o 
  -7   8   5      336.60      311.81     19.62 o 
  -6   8   5      195.56      203.46     14.93 o 
  -5   8   5      699.48      650.06     27.30 o 
  -4   8   5       69.72       81.90     10.24 o 
  -3   8   5      628.86      604.19     20.05 o 
  -2   8   5       66.17       79.07      6.20 o 
  -1   8   5      583.01      570.30     14.78 o 
   0   8   5      416.10      437.05     14.41 o 
   1   8   5     2107.05     2122.92     55.45 o 
   2   8   5     1265.22     1276.65     40.52 o 
   3   8   5      120.26      115.17     11.09 o 
   4   8   5       59.03       57.16      9.81 o 
   5   8   5       12.14       19.88      4.00 o 
   6   8   5      274.78      234.08     12.27 o 
   7   8   5       35.71       34.60      5.33 o 
   8   8   5       34.91       26.43      4.97 o 
   9   8   5        1.17       -4.69      4.69 o 
 -10   9   5        0.18        0.43      5.12 o 
  -9   9   5       23.06       25.17      6.82 o 
  -8   9   5       48.19       39.67      8.53 o 
  -7   9   5       46.29       48.63      8.96 o 
  -6   9   5      157.01      159.10     13.65 o 
  -5   9   5      109.41      126.68     11.94 o 
  -4   9   5      219.86      204.74     14.50 o 
  -3   9   5      316.08      278.43     27.09 o 
  -2   9   5      568.22      564.04     16.15 o 
  -1   9   5      168.97      177.61     10.24 o 
   0   9   5      108.39      114.27      5.48 o 
   1   9   5       83.68       94.27     11.09 o 
   2   9   5      241.17      246.54     16.21 o 
   3   9   5      340.91      302.42     19.19 o 
   4   9   5     1396.11     1327.84     46.49 o 
   5   9   5      176.17      173.25     10.32 o 
   6   9   5      187.99      186.10     11.52 o 
   7   9   5        8.65       20.22      4.06 o 
   8   9   5       20.78       13.67      4.06 o 
   9   9   5       23.96       23.03      8.96 o 
  -9  10   5       26.14       34.55      9.38 o 
  -8  10   5       14.17       29.43      8.10 o 
  -7  10   5       19.96       18.34      6.82 o 
  -6  10   5       79.01       89.57     12.37 o 
  -5  10   5       36.75       35.40      7.68 o 
  -4  10   5      270.59      246.97     16.64 o 
  -3  10   5      569.11      522.09     24.31 o 
  -2  10   5       59.77       67.02      6.76 o 
  -1  10   5       73.07       74.63      6.48 o 
   0  10   5      582.95      588.94     16.51 o 
   1  10   5       18.57       13.22      5.55 o 
   2  10   5      191.81      174.88     14.08 o 
   3  10   5      160.21      124.13     14.50 o 
   4  10   5       39.73       30.71      8.10 o 
   5  10   5        9.78       12.14      4.05 o 
   6  10   5        4.97        5.69      3.16 o 
   7  10   5       66.73       61.51      7.77 o 
   8  10   5       29.20       33.91     11.30 o 
  -9  11   5        7.69        8.10      5.97 o 
  -8  11   5       14.74        6.82      5.12 o 
  -7  11   5       11.41        5.12      4.69 o 
  -6  11   5      105.32      109.62     14.08 o 
  -5  11   5      285.80      291.33     18.77 o 
  -4  11   5      104.02      101.52     12.80 o 
  -3  11   5       38.63       63.56     10.66 o 
  -2  11   5      139.99      147.66     13.44 o 
  -1  11   5      105.88      103.84      6.42 o 
   0  11   5      607.77      572.85     24.74 o 
   1  11   5      101.28       97.25     12.37 o 
   2  11   5      134.71      128.82     14.50 o 
   3  11   5        8.97       21.75      6.82 o 
   4  11   5      288.57      264.03     19.62 o 
   5  11   5       63.94       59.83      7.47 o 
   6  11   5       15.40       20.92      4.92 o 
   7  11   5       59.32       72.27      9.60 o 
   8  11   5        1.65       13.28      5.97 o 
  -8  12   5       11.29       21.75      6.82 o 
  -7  12   5      161.86      168.06     15.78 o 
  -6  12   5        6.08       13.65      5.12 o 
  -5  12   5      137.11      168.91     14.08 o 
  -4  12   5        6.27       15.78      5.55 o 
  -3  12   5      104.45       92.13     12.37 o 
  -2  12   5       19.08       25.38      7.25 o 
  -1  12   5       14.84       19.44      4.52 o 
   0  12   5      109.27      115.79      9.03 o 
   1  12   5       10.60       20.90      6.82 o 
   2  12   5      189.22      187.68     15.78 o 
   3  12   5       29.14       35.40      8.10 o 
   4  12   5      128.33      129.67     16.64 o 
   5  12   5       96.93      104.96     14.93 o 
   6  12   5       40.77       42.58      7.22 o 
   7  12   5       62.96       67.55      8.86 o 
  -7  13   5      130.47      156.97     17.49 o 
  -6  13   5       62.24       68.25     11.52 o 
  -5  13   5       18.22       26.45      6.82 o 
  -4  13   5      132.71      143.32     13.65 o 
  -3  13   5       72.21       93.84     12.80 o 
  -2  13   5       94.17       94.27     14.50 o 
  -1  13   5        5.00        7.83      3.28 o 
   0  13   5       91.67      101.09     12.80 o 
   1  13   5       61.73       47.77      9.38 o 
   2  13   5      349.08      360.43     22.61 o 
   3  13   5       56.51       65.26     11.94 o 
   4  13   5       35.30       49.91      7.38 o 
   5  13   5       29.68       30.28      6.13 o 
   6  13   5       41.81       49.89      7.47 o 
  -4  14   5       16.86       29.43      7.25 o 
  -3  14   5       81.02      120.71     14.50 o 
  -2  14   5       39.14       66.97     11.94 o 
  -1  14   5      130.23      120.73     11.73 o 
   0  14   5       37.73       53.32      9.38 o 
   1  14   5      201.99      211.14     16.64 o 
   2  14   5       63.88       86.71      9.50 o 
   3  14   5       90.46       94.37     10.20 o 
   4  14   5        3.76       -0.69      5.55 o 
   5  14   5       11.79       13.65      4.52 o 
  -2  15   5        4.55        2.99      5.12 o 
  -1  15   5        1.74        5.55      5.12 o 
   0  15   5       14.99       21.63      4.71 o 
   1  15   5       19.18       17.06      6.82 o 
   2  15   5        2.32       11.94      4.48 o 
   3  15   5        0.33        7.10      3.76 o 
   4  15   5       47.25       55.29      8.50 o 
  -1  16   5       28.17       28.58      9.81 o 
   0  16   5       33.34       38.17      7.89 o 
   1  16   5        5.61        5.55      5.97 o 
   2  16   5       20.03       37.54      9.81 o 
  -2 -16   6       48.59       49.48     10.66 o 
  -1 -16   6      153.93      176.16     15.78 o 
  -4 -15   6      143.27      152.70     18.77 o 
  -3 -15   6        1.72       -3.84      4.27 o 
  -2 -15   6      275.37      265.74     19.62 o 
  -1 -15   6        4.87       14.50      5.55 o 
   0 -15   6       55.22       68.67     11.52 o 
  -6 -14   6       27.00       18.77      8.10 o 
  -5 -14   6        5.79       15.36      6.82 o 
  -4 -14   6       24.04       30.71      8.10 o 
  -3 -14   6       11.24       18.34      5.97 o 
  -2 -14   6        6.52       15.36      4.69 o 
  -1 -14   6       21.36       31.99      7.25 o 
   0 -14   6       14.80       16.64      5.12 o 
  -7 -13   6        2.70        4.69      6.40 o 
  -6 -13   6        2.47       -1.71      4.69 o 
  -5 -13   6       18.25       34.55      8.10 o 
  -4 -13   6       68.26       76.35     12.37 o 
  -3 -13   6       63.10       48.20      9.38 o 
  -2 -13   6       35.31       36.68      8.10 o 
  -1 -13   6       20.14       22.18      5.97 o 
   0 -13   6      125.63      144.60     12.80 o 
   1 -13   6       58.36       53.32      8.96 o 
  -8 -12   6       12.79       20.47      7.68 o 
  -7 -12   6       26.25       20.90      7.25 o 
  -6 -12   6       53.48       55.45     10.66 o 
  -5 -12   6       69.65       77.63     12.37 o 
  -4 -12   6       34.54       37.96      7.68 o 
  -3 -12   6      132.75      128.82     15.36 o 
  -2 -12   6        8.05        5.55      3.84 o 
  -1 -12   6      132.45      153.56     13.22 o 
   0 -12   6       15.47       25.17      5.55 o 
   1 -12   6      121.25       90.00     11.09 o 
   7 -12   6       23.17       48.20      9.81 o 
  -8 -11   6        8.55       14.08      5.97 o 
  -7 -11   6       39.60       35.83      8.53 o 
  -6 -11   6      249.40      263.61     19.19 o 
  -5 -11   6       74.90       84.88     12.37 o 
  -4 -11   6      182.05      174.46     14.93 o 
  -3 -11   6      104.00       80.62     11.94 o 
  -2 -11   6      217.23      214.98     15.78 o 
  -1 -11   6      125.18      109.62     12.37 o 
   0 -11   6      294.78      259.77     16.64 o 
   1 -11   6      512.71      432.52     20.90 o 
   2 -11   6       88.22       80.19      9.81 o 
   6 -11   6       58.38       60.14     11.52 o 
   7 -11   6       18.10       21.75      7.25 o 
  -9 -10   6       74.84       71.23     11.94 o 
  -8 -10   6       31.78       34.12      8.10 o 
  -7 -10   6       71.75       87.44     13.22 o 
  -6 -10   6      221.01      220.95     17.06 o 
  -5 -10   6      791.66      696.98     31.56 o 
  -4 -10   6      191.69      180.43     14.93 o 
  -3 -10   6      453.17      438.49     23.03 o 
  -2 -10   6      157.61      153.56     13.22 o 
  -1 -10   6      278.13      258.91     16.21 o 
   0 -10   6      863.26      753.71     28.58 o 
   1 -10   6      171.91      178.72     12.37 o 
   2 -10   6      130.57      135.22     10.24 o 
   5 -10   6       26.57       34.55      8.10 o 
   6 -10   6       65.56       63.98     11.94 o 
   7 -10   6      197.62      261.47     20.47 o 
   8 -10   6       15.57       20.05      8.10 o 
  -9  -9   6       19.79       33.27      8.10 o 
  -8  -9   6      337.56      333.13     21.33 o 
  -7  -9   6       17.50       28.58      6.82 o 
  -6  -9   6      240.84      238.01     17.06 o 
  -5  -9   6        6.22        1.28      4.27 o 
  -4  -9   6      636.05      583.52     26.45 o 
  -3  -9   6       72.89       78.48     10.66 o 
  -2  -9   6      897.15      859.07     31.14 o 
  -1  -9   6       98.52      101.52     11.09 o 
   0  -9   6      291.50      254.22     14.93 o 
   1  -9   6       16.76       30.28      5.55 o 
   2  -9   6      412.49      391.57     17.49 o 
   4  -9   6      190.37      199.62     15.78 o 
   5  -9   6      193.35      212.85     17.06 o 
   6  -9   6      110.83      105.36     14.50 o 
   7  -9   6       25.76       29.86      7.68 o 
   8  -9   6       15.66       26.45      7.25 o 
   9  -9   6       67.15       94.27     15.78 o 
 -10  -8   6       56.94       79.76     12.37 o 
  -9  -8   6       54.41       54.39      6.78 o 
  -8  -8   6       34.87       48.20      6.18 o 
  -7  -8   6       29.03       36.55      5.76 o 
  -6  -8   6      258.70      224.42     10.50 o 
  -5  -8   6      289.75      253.80     17.06 o 
  -4  -8   6      110.32       87.44     11.52 o 
  -3  -8   6       12.31       13.22      4.69 o 
  -2  -8   6       22.43       14.50      4.27 o 
  -1  -8   6      562.73      581.38     23.03 o 
   0  -8   6      159.95      153.13     10.66 o 
   1  -8   6      434.44      429.11     17.91 o 
   2  -8   6        9.49        6.40      2.56 o 
   3  -8   6     1853.92     1788.50     32.96 o 
   4  -8   6      102.76       81.04     11.94 o 
   5  -8   6     1021.72      992.57     38.82 o 
   6  -8   6      104.42      102.37     14.08 o 
   7  -8   6        2.74        6.40      4.69 o 
   8  -8   6       18.80       14.50      5.12 o 
   9  -8   6       34.30       52.47     11.09 o 
 -10  -7   6        0.74       -3.84      4.69 o 
  -9  -7   6       20.63       32.84      6.82 o 
  -8  -7   6       61.16       49.27      6.64 o 
  -7  -7   6      498.82      479.17     16.44 o 
  -6  -7   6       48.91       46.62     12.80 o 
  -5  -7   6      233.01      207.17      9.33 o 
  -4  -7   6     1139.48     1142.43     47.77 o 
  -3  -7   6      148.30      138.06      6.31 o 
  -2  -7   6      424.95      406.50     18.34 o 
  -1  -7   6       40.28       43.51      6.82 o 
   0  -7   6      760.38      785.27     25.59 o 
   1  -7   6      132.51      188.11     10.66 o 
   2  -7   6       27.12       29.01      4.69 o 
   3  -7   6      479.14      475.98     17.06 o 
   4  -7   6       17.76       21.75      6.40 o 
   5  -7   6       43.16       50.76      9.38 o 
   6  -7   6      189.58      167.21     14.93 o 
   7  -7   6       64.73       98.96     14.50 o 
   8  -7   6       14.77       11.94      5.97 o 
   9  -7   6        6.91        2.13      5.55 o 
 -11  -6   6      101.72      120.71     16.64 o 
 -10  -6   6      132.98      149.72     17.49 o 
  -9  -6   6        3.70        0.85      4.27 o 
  -8  -6   6      175.10      170.66      9.47 o 
  -7  -6   6       85.72       91.83      7.84 o 
  -6  -6   6      174.17      170.97      9.17 o 
  -5  -6   6      771.64      744.47     32.84 o 
  -4  -6   6      220.14      213.50      8.50 o 
  -3  -6   6      163.67      154.82      6.54 o 
  -2  -6   6     1566.69     1667.32     27.05 o 
  -1  -6   6     3753.40     4131.53     85.74 o 
   0  -6   6     3898.77     4136.22     84.46 o 
   1  -6   6      253.56      263.18     11.94 o 
   2  -6   6      917.04      816.90     18.40 o 
   3  -6   6      340.32      353.49     10.95 o 
   4  -6   6      774.86      734.51     29.43 o 
   5  -6   6       62.38       40.10      8.53 o 
   6  -6   6      369.39      391.14     22.61 o 
   7  -6   6       43.64       46.92      9.81 o 
   8  -6   6       49.76       42.65      9.81 o 
   9  -6   6       79.98       68.67     11.94 o 
  10  -6   6       25.48       33.27      8.53 o 
 -11  -5   6        2.33        8.10      5.97 o 
 -10  -5   6      170.79      173.60     15.78 o 
  -9  -5   6      234.22      214.13     17.06 o 
  -8  -5   6      292.25      284.09     12.36 o 
  -7  -5   6       22.47       36.70     11.94 o 
  -6  -5   6        0.67       -0.32      1.74 o 
  -5  -5   6       21.07       26.28      3.69 o 
  -4  -5   6      889.02      915.26     19.49 o 
  -3  -5   6      372.04      394.79     18.55 o 
  -2  -5   6      104.08      103.54      4.33 o 
  -1  -5   6      141.74      146.73      8.96 o 
   0  -5   6      176.87      213.27     10.66 o 
   1  -5   6     2913.84     3205.07     66.11 o 
   2  -5   6      144.44      135.05     15.14 o 
   3  -5   6      207.48      191.63      7.57 o 
   4  -5   6       24.76       23.89      5.97 o 
   5  -5   6       94.49       85.74     11.52 o 
   6  -5   6      183.03      178.72     14.50 o 
   7  -5   6       94.46       98.96     14.08 o 
   8  -5   6      122.65      119.01     15.78 o 
   9  -5   6       99.16       95.12     14.50 o 
  10  -5   6       16.64       26.45      8.96 o 
 -11  -4   6      402.24      438.49     27.30 o 
 -10  -4   6      149.04      166.78     18.34 o 
  -9  -4   6      368.15      351.47     21.75 o 
  -8  -4   6        5.11       11.09      4.27 o 
  -7  -4   6      388.52      373.61     13.10 o 
  -6  -4   6      171.62      176.52      9.17 o 
  -5  -4   6       13.81       19.28      3.02 o 
  -4  -4   6      210.09      204.28      7.77 o 
  -3  -4   6     1213.82     1330.59     59.29 o 
  -2  -4   6       77.86       82.54      4.91 o 
  -1  -4   6      723.91      831.77     23.89 o 
   0  -4   6     1764.27     1880.64     42.23 o 
   1  -4   6      106.34       85.31      5.97 o 
   2  -4   6       13.40       15.10      2.45 o 
   3  -4   6     1800.72     1824.98     59.29 o 
   4  -4   6       66.62       71.76      6.18 o 
   5  -4   6       18.74       19.62      5.55 o 
   6  -4   6      130.22      113.03     13.22 o 
   7  -4   6      426.65      428.68     23.89 o 
   8  -4   6       15.58       22.18      6.40 o 
   9  -4   6       37.41       45.21      9.38 o 
  10  -4   6       23.78       43.93     10.66 o 
 -11  -3   6      177.96      179.15     20.47 o 
 -10  -3   6      243.89      260.19     19.62 o 
  -9  -3   6       16.75       23.46      7.25 o 
  -8  -3   6      152.32      167.21     13.65 o 
  -7  -3   6      137.95      141.62     16.85 o 
  -6  -3   6     1217.80     1149.47     23.78 o 
  -5  -3   6      294.68      304.28     10.10 o 
  -4  -3   6     4205.38     4225.24     74.43 o 
  -3  -3   6       64.17       58.30      3.47 o 
  -2  -3   6     3580.67     3787.21     52.42 o 
  -1  -3   6     3026.63     3255.74     44.36 o 
   0  -3   6     4115.60     4434.81     84.88 o 
   1  -3   6      360.35      402.23     13.65 o 
   2  -3   6      885.60      943.00     27.51 o 
   3  -3   6      843.80      878.31     17.63 o 
   4  -3   6      202.70      195.78      5.49 o 
   5  -3   6      171.09      146.31     11.94 o 
   6  -3   6      947.22      809.59     32.42 o 
   7  -3   6      203.98      203.89     15.78 o 
   8  -3   6      276.99      258.91     18.77 o 
   9  -3   6      132.04      131.38     16.64 o 
  10  -3   6        2.27       -3.84      4.27 o 
 -11  -2   6       40.55       45.64      9.38 o 
 -10  -2   6       72.25       60.14     11.09 o 
  -9  -2   6      303.73      323.75     20.47 o 
  -8  -2   6      565.37      508.02     24.74 o 
  -7  -2   6      205.82      205.49     11.73 o 
  -6  -2   6       69.78       64.22      5.22 o 
  -5  -2   6      538.28      557.52     14.00 o 
  -4  -2   6     1977.70     2252.54     36.03 o 
  -3  -2   6      377.26      371.88      9.47 o 
  -2  -2   6      101.69      114.91      4.30 o 
  -1  -2   6      690.46      757.55     38.39 o 
   0  -2   6     3243.38     3382.52     66.54 o 
   1  -2   6     1578.01     1571.94     29.01 o 
   2  -2   6      114.56      142.13      4.35 o 
   3  -2   6     1162.44     1139.00     16.83 o 
   4  -2   6       94.96      115.42      4.39 o 
   5  -2   6     2177.12     2109.36     41.64 o 
   6  -2   6       57.54       48.63      8.53 o 
   7  -2   6      152.42      111.76     13.65 o 
   8  -2   6       11.18       15.36      5.55 o 
   9  -2   6      141.30      165.07     15.78 o 
  10  -2   6        5.76        5.12      6.40 o 
 -11  -1   6        9.51       14.08      6.40 o 
 -10  -1   6       39.26       35.40      8.10 o 
  -9  -1   6      147.91      146.31     13.65 o 
  -8  -1   6      968.75      859.07     33.27 o 
  -7  -1   6       12.33        8.96      3.84 o 
  -6  -1   6     1061.66     1079.90     25.38 o 
  -5  -1   6      442.17      475.60     12.27 o 
  -4  -1   6      748.65      828.40     16.69 o 
  -3  -1   6      115.50      123.61      4.97 o 
  -2  -1   6     1368.70     1443.16     22.92 o 
  -1  -1   6     3796.96     3978.34     53.23 o 
   0  -1   6       39.17       43.51      3.84 o 
   1  -1   6      203.85      177.29      4.76 o 
   2  -1   6      224.28      187.83      5.25 o 
   3  -1   6      212.46      207.00      5.79 o 
   4  -1   6     1042.08     1191.49     18.17 o 
   5  -1   6      148.08      139.81      6.41 o 
   6  -1   6      184.84      155.69     12.37 o 
   7  -1   6       37.99       40.52      8.53 o 
   8  -1   6       17.61       12.37      5.97 o 
   9  -1   6       53.79       58.44     11.52 o 
  10  -1   6        1.79       14.93      6.40 o 
 -11   0   6       23.32       19.19      5.97 o 
 -10   0   6       58.46       75.93     12.37 o 
  -9   0   6       55.07       64.84     10.66 o 
  -8   0   6     1434.11     1412.72     45.64 o 
  -7   0   6       29.70       31.14      6.40 o 
  -6   0   6       50.39       49.05      4.26 o 
  -5   0   6       20.25       22.53      2.97 o 
  -4   0   6     6621.13     7734.99    102.30 o 
  -3   0   6       56.64       56.20      4.27 o 
  -2   0   6     4502.54     5259.32     69.96 o 
  -1   0   6      115.87      111.76      5.97 o 
   0   0   6     6885.92     7521.26    112.40 o 
   1   0   6       90.08       95.04      4.71 o 
   2   0   6     4103.28     4694.27     52.92 o 
   3   0   6       12.81       14.94      1.91 o 
   4   0   6     1474.03     1542.64     22.42 o 
   5   0   6        4.10        2.96      1.21 o 
   6   0   6        0.02       -0.64      1.81 o 
   7   0   6        7.64       15.36      5.55 o 
   8   0   6       14.99       29.86      8.10 o 
   9   0   6       23.20       15.36      5.55 o 
  10   0   6       22.80       23.46      8.10 o 
 -11   1   6        8.64       20.05      6.82 o 
 -10   1   6       41.33       47.77      9.81 o 
  -9   1   6      146.54      174.46     14.93 o 
  -8   1   6      960.65      853.95     34.12 o 
  -7   1   6       12.16       19.62      5.12 o 
  -6   1   6     1060.62     1074.47     34.55 o 
  -5   1   6      443.85      502.66     11.97 o 
  -4   1   6      736.71      814.09     16.08 o 
  -3   1   6      114.06      115.46      6.40 o 
  -2   1   6     1384.16     1432.50     23.04 o 
  -1   1   6     3793.99     3925.08     75.50 o 
   0   1   6       42.33       45.13      5.33 o 
   1   1   6      214.35      193.15      4.95 o 
   2   1   6      225.77      205.96      5.50 o 
   3   1   6      216.20      216.20      8.13 o 
   4   1   6     1025.21     1173.12     25.81 o 
   5   1   6      146.86      140.84      5.51 o 
   6   1   6      179.56      159.52      6.33 o 
   7   1   6       36.40       31.98      7.46 o 
   8   1   6       17.61       23.89      7.25 o 
   9   1   6       52.18       60.14     11.09 o 
  10   1   6        1.80        8.53      5.12 o 
 -11   2   6       37.63       57.16     11.09 o 
 -10   2   6       71.61       68.67     11.52 o 
  -9   2   6      304.08      305.83     20.05 o 
  -8   2   6      558.93      445.31     23.46 o 
  -7   2   6      206.07      189.39     14.08 o 
  -6   2   6       72.43       67.82      8.96 o 
  -5   2   6      536.84      568.53     17.49 o 
  -4   2   6     1990.25     2335.22     36.68 o 
  -3   2   6      378.78      369.69      9.38 o 
  -2   2   6      105.73      106.21      5.97 o 
  -1   2   6      689.83      747.53     21.33 o 
   0   2   6     3229.13     3404.44     48.68 o 
   1   2   6     1576.05     1564.08     20.34 o 
   2   2   6      120.76      154.08      4.70 o 
   3   2   6     1166.70     1125.35     17.51 o 
   4   2   6       91.96      107.14      4.76 o 
   5   2   6     2179.97     2092.30     47.63 o 
   6   2   6       60.36       58.56      4.56 o 
   7   2   6      158.26      141.33      8.96 o 
   8   2   6       11.60       14.03      7.25 o 
   9   2   6      141.77      150.57     17.06 o 
  10   2   6        5.86       15.36      6.40 o 
 -11   3   6      181.41      215.41     18.77 o 
 -10   3   6      245.56      234.60     18.77 o 
  -9   3   6       17.91       21.75      5.97 o 
  -8   3   6      150.64      153.98     13.65 o 
  -7   3   6      138.26      127.11     11.52 o 
  -6   3   6     1211.26     1083.00     36.26 o 
  -5   3   6      294.89      322.03      8.91 o 
  -4   3   6     4193.80     4198.38     59.21 o 
  -3   3   6       63.14       55.97      3.55 o 
  -2   3   6     3583.07     3819.98     43.48 o 
  -1   3   6     3037.15     3236.95     46.56 o 
   0   3   6     4105.04     4358.97     61.33 o 
   1   3   6      362.92      390.17     12.54 o 
   2   3   6      892.77      953.28     14.84 o 
   3   3   6      836.82      863.53     14.82 o 
   4   3   6      199.82      198.24      6.68 o 
   5   3   6      178.40      178.17      6.69 o 
   6   3   6      947.06      890.31     17.73 o 
   7   3   6      203.47      177.80      9.94 o 
   8   3   6      277.99      258.92     14.08 o 
   9   3   6      132.35      138.63     16.64 o 
  10   3   6        2.13        5.12      5.12 o 
 -11   4   6      399.39      412.90     27.30 o 
 -10   4   6      150.06      119.43     16.21 o 
  -9   4   6      367.51      331.00     21.75 o 
  -8   4   6        4.08        9.38      4.27 o 
  -7   4   6      379.61      330.15     19.19 o 
  -6   4   6      173.02      178.72     13.22 o 
  -5   4   6       15.59       23.03      5.55 o 
  -4   4   6      212.43      208.77      7.10 o 
  -3   4   6     1216.72     1312.63     23.05 o 
  -2   4   6       70.71       72.01      4.24 o 
  -1   4   6      737.90      812.44     16.42 o 
   0   4   6     1787.15     1860.83     30.75 o 
   1   4   6      113.04      102.24      3.79 o 
   2   4   6       16.74       25.44      2.21 o 
   3   4   6     1790.07     1829.78     29.94 o 
   4   4   6       63.20       68.62      4.57 o 
   5   4   6       17.84       21.88      2.87 o 
   6   4   6      131.56      117.02      7.41 o 
   7   4   6      426.09      407.36     12.09 o 
   8   4   6       15.34       19.17      4.37 o 
   9   4   6       36.83       49.49     14.29 o 
  10   4   6       24.19       49.91      9.81 o 
 -11   5   6        2.24        7.25      5.12 o 
 -10   5   6      168.44      177.44     16.21 o 
  -9   5   6      232.81      206.02     16.64 o 
  -8   5   6      294.28      288.35     19.19 o 
  -7   5   6       26.13       27.30      7.25 o 
  -6   5   6        0.92        5.97      4.27 o 
  -5   5   6       23.07       31.14      6.82 o 
  -4   5   6      903.90      897.09     17.89 o 
  -3   5   6      370.27      396.50     10.64 o 
  -2   5   6       97.01      106.74      6.16 o 
  -1   5   6      145.63      144.93     13.01 o 
   0   5   6      179.49      207.87      7.99 o 
   1   5   6     2919.26     3213.63     38.15 o 
   2   5   6      140.94      131.75      4.48 o 
   3   5   6      213.05      225.39      6.75 o 
   4   5   6       21.39       20.83      2.69 o 
   5   5   6       91.75       86.39      6.98 o 
   6   5   6      182.38      180.17      7.67 o 
   7   5   6       95.59       95.97      7.14 o 
   8   5   6      123.28      132.14     11.30 o 
   9   5   6      101.63      125.71     11.01 o 
 -11   6   6      102.64      115.59     17.06 o 
 -10   6   6      131.68      132.66     17.49 o 
  -9   6   6        3.66        6.40      4.69 o 
  -8   6   6      173.41      165.07     14.50 o 
  -7   6   6       88.80      105.78     13.22 o 
  -6   6   6      168.10      166.35     13.22 o 
  -5   6   6      760.30      781.86     29.43 o 
  -4   6   6      220.94      221.43      8.32 o 
  -3   6   6      166.88      159.78      5.44 o 
  -2   6   6     1571.97     1603.79     23.23 o 
  -1   6   6     3750.80     4141.33     59.98 o 
   0   6   6     3884.86     4103.27     60.91 o 
   1   6   6      255.13      248.55     11.30 o 
   2   6   6      905.99      840.31     20.51 o 
   3   6   6      342.98      351.20     10.62 o 
   4   6   6      779.11      734.95     15.15 o 
   5   6   6       62.17       61.41      5.20 o 
   6   6   6      376.18      362.16     14.57 o 
   7   6   6       42.48       47.68      6.40 o 
   8   6   6       47.90       52.47     10.66 o 
   9   6   6       78.45       87.02     14.08 o 
  10   6   6       24.70       43.93      8.53 o 
 -10   7   6        0.66       -0.85      4.69 o 
  -9   7   6       21.31       29.01      7.68 o 
  -8   7   6       59.02       55.02      9.81 o 
  -7   7   6      493.85      482.42     24.74 o 
  -6   7   6       55.31       58.44      9.81 o 
  -5   7   6      233.17      202.18     14.50 o 
  -4   7   6     1142.04      992.15     34.98 o 
  -3   7   6      146.46      153.92      5.60 o 
  -2   7   6      439.25      431.97     15.41 o 
  -1   7   6       40.09       39.03      4.22 o 
   0   7   6      751.62      758.04     18.39 o 
   1   7   6      133.02      182.95     10.88 o 
   2   7   6       26.68       27.57      6.40 o 
   3   7   6      479.51      437.51     22.18 o 
   4   7   6       20.06       26.72      4.50 o 
   5   7   6       45.27       44.35      6.13 o 
   6   7   6      188.74      168.80     10.02 o 
   7   7   6       66.57       75.37     13.86 o 
   8   7   6       13.67       14.57      4.27 o 
   9   7   6        7.39       12.80      5.97 o 
 -10   8   6       57.22       57.58     10.66 o 
  -9   8   6       54.25       61.00     11.09 o 
  -8   8   6       35.44       25.17      7.68 o 
  -7   8   6       29.44       56.30     10.66 o 
  -6   8   6      261.23      232.47     16.64 o 
  -5   8   6      289.60      262.75     17.06 o 
  -4   8   6      108.52      113.03     10.66 o 
  -3   8   6       12.97       12.13      1.88 o 
  -2   8   6       22.39       26.37      6.52 o 
  -1   8   6      564.12      549.84     15.69 o 
   0   8   6      160.40      174.54      8.29 o 
   1   8   6      427.16      379.79     23.46 o 
   2   8   6        9.93       11.25      3.28 o 
   3   8   6     1849.34     1624.72     51.19 o 
   4   8   6      101.28       71.98      9.38 o 
   5   8   6     1020.57     1007.71     27.06 o 
   6   8   6      105.66      101.20      9.81 o 
   7   8   6        3.92        2.77      4.48 o 
   8   8   6       19.30       19.50      4.91 o 
   9   8   6       33.25       50.33     11.52 o 
 -10   9   6       39.59       38.39      9.81 o 
  -9   9   6       19.77       30.28      8.10 o 
  -8   9   6      339.87      369.39     23.46 o 
  -7   9   6       17.19       14.93      5.97 o 
  -6   9   6      230.53      234.17     17.06 o 
  -5   9   6        5.93        3.41      4.27 o 
  -4   9   6      655.09      558.35     25.17 o 
  -3   9   6       71.97       79.34      5.20 o 
  -2   9   6      868.69      841.90     16.64 o 
  -1   9   6      103.68      101.61      5.20 o 
   0   9   6      305.41      269.10     11.01 o 
   1   9   6       16.43       22.87      4.91 o 
   2   9   6      414.78      361.47     14.18 o 
   3   9   6     1326.40     1337.72     31.16 o 
   4   9   6      194.91      189.36     14.50 o 
   5   9   6      187.17      178.65     10.93 o 
   6   9   6      109.99      105.94     10.14 o 
   7   9   6       26.17       29.30     12.16 o 
   8   9   6       15.92       29.59      5.55 o 
   9   9   6       68.26      104.08     15.78 o 
  -9  10   6       72.86       70.81     12.37 o 
  -8  10   6       31.86       43.93      9.38 o 
  -7  10   6       69.09       88.30     12.80 o 
  -6  10   6      220.61      246.54     17.49 o 
  -5  10   6      785.50      746.88     31.56 o 
  -4  10   6      191.86      192.37     14.50 o 
  -3  10   6      460.78      475.46     16.86 o 
  -2  10   6      158.44      172.70     11.09 o 
  -1  10   6      276.57      256.57     11.94 o 
   0  10   6      868.02      744.18     90.64 o 
   1  10   6      180.07      169.11      9.50 o 
   2  10   6      128.65      136.98      8.73 o 
   3  10   6       65.44       50.06      7.25 o 
   4  10   6      314.66      281.09     25.59 o 
   5  10   6       26.68       26.57      5.27 o 
   6  10   6       66.93       68.50      8.19 o 
   7  10   6      198.51      209.82     12.60 o 
   8  10   6       15.17       16.57      8.74 o 
  -8  11   6        8.16        6.40      5.55 o 
  -7  11   6       40.05       66.11     11.09 o 
  -6  11   6      250.69      253.80     18.34 o 
  -5  11   6       78.09       88.30     12.80 o 
  -4  11   6      177.99      194.93     14.93 o 
  -3  11   6      103.88      117.30     13.22 o 
  -2  11   6      218.11      203.61     16.21 o 
  -1  11   6      122.30      106.29      8.14 o 
   0  11   6      294.15      269.64     12.05 o 
   1  11   6      512.70      454.37     27.73 o 
   2  11   6       88.45       91.99      8.86 o 
   3  11   6      102.90       89.18      9.11 o 
   4  11   6       74.19       85.36      9.17 o 
   5  11   6       86.15       78.66     11.94 o 
   6  11   6       60.57       59.12      8.19 o 
   7  11   6       18.32       31.62      8.53 o 
  -8  12   6       12.80        6.82      5.55 o 
  -7  12   6       26.72       45.64      8.96 o 
  -6  12   6       54.54       50.76     10.24 o 
  -5  12   6       72.88       86.59     12.80 o 
  -4  12   6       34.62       36.68      8.53 o 
  -3  12   6      127.66      128.82     14.50 o 
  -2  12   6        7.64        2.56      3.02 o 
  -1  12   6      131.83      134.61      9.52 o 
   0  12   6       15.59       13.72      3.89 o 
   1  12   6      121.97      104.24     13.01 o 
   2  12   6       19.78       18.32      5.12 o 
   3  12   6        1.15       -0.21      2.41 o 
   4  12   6       65.29       67.15      8.10 o 
   5  12   6        7.13        8.41      3.28 o 
   6  12   6       47.98       46.28      7.22 o 
   7  12   6       23.85       42.49      8.96 o 
  -7  13   6        2.62       13.65      6.82 o 
  -6  13   6        2.90       20.47      6.82 o 
  -5  13   6       17.92       11.52      5.55 o 
  -4  13   6       68.49       86.59     12.80 o 
  -3  13   6       63.61       52.47      9.81 o 
  -2  13   6       34.08       43.08      9.81 o 
  -1  13   6       19.17       26.04      6.18 o 
   0  13   6      125.40      143.75     14.93 o 
   1  13   6       59.35       68.97      7.95 o 
   2  13   6        7.26       16.00      4.22 o 
   3  13   6       38.10       47.00     13.01 o 
   4  13   6       11.32       23.27     10.02 o 
   5  13   6       82.86       97.76     10.56 o 
   6  13   6       47.19       60.66      8.45 o 
  -6  14   6       27.57       24.74      8.10 o 
  -5  14   6        5.67       -2.56      4.27 o 
  -4  14   6       23.93       34.12      8.53 o 
  -3  14   6       11.52       11.52      5.97 o 
  -2  14   6        6.14       12.37      5.55 o 
  -1  14   6       21.56       20.89      5.10 o 
   0  14   6       14.25       11.09      5.55 o 
   1  14   6        4.62        5.49      3.46 o 
   2  14   6       22.45       24.91      5.40 o 
   3  14   6       43.86       54.41      7.82 o 
   4  14   6        6.79       14.32      4.67 o 
   5  14   6       86.99       83.83      9.80 o 
  -2  15   6      274.01      287.07     22.61 o 
  -1  15   6        4.42       12.46      4.00 o 
   0  15   6       55.91       62.00      7.95 o 
   1  15   6       36.08       37.96      9.38 o 
   2  15   6       76.62       76.51     11.52 o 
   3  15   6        7.33        0.17      4.06 o 
   4  15   6       34.45       47.35     10.66 o 
  -2  16   6       49.59       49.91     11.94 o 
  -1  16   6      151.57      153.98     20.05 o 
   0  16   6       33.86       33.89      6.48 o 
   1  16   6       14.52        7.68      6.82 o 
  -2 -16   7       61.88       77.20     13.65 o 
  -1 -16   7       54.07       83.18     12.80 o 
  -4 -15   7       56.34       60.57     11.09 o 
  -3 -15   7       13.72       20.90      7.25 o 
  -2 -15   7       11.48       12.80      5.12 o 
  -1 -15   7       44.19       54.17      9.81 o 
   0 -15   7       60.57       54.60      9.81 o 
  -6 -14   7       17.74       27.73      8.53 o 
  -5 -14   7       63.48       67.39     12.80 o 
  -4 -14   7       42.19       34.98      8.53 o 
  -3 -14   7      106.96      118.58     15.78 o 
  -2 -14   7       82.24       90.43     13.22 o 
  -1 -14   7        5.59       14.93      5.12 o 
   0 -14   7      154.01      161.66     14.08 o 
  -7 -13   7       31.64       38.82     10.66 o 
  -6 -13   7       40.29       58.86     11.09 o 
  -5 -13   7        7.79       -1.28      4.27 o 
  -4 -13   7       98.55      106.64     14.50 o 
  -3 -13   7       10.15        3.84      4.27 o 
  -2 -13   7       14.57       11.09      4.27 o 
  -1 -13   7       32.59       31.99      7.25 o 
   0 -13   7      141.48      120.71     13.65 o 
   1 -13   7       51.30       73.37     10.66 o 
  -8 -12   7       27.27       34.55      9.81 o 
  -7 -12   7      219.01      224.79     18.34 o 
  -6 -12   7        7.63       12.37      5.55 o 
  -5 -12   7       44.49       43.51     10.24 o 
  -4 -12   7      132.86      130.95     15.78 o 
  -3 -12   7       71.35       84.88     12.37 o 
  -2 -12   7       99.66       97.68     13.22 o 
  -1 -12   7       36.15       35.40      8.10 o 
   0 -12   7        4.59        0.85      3.41 o 
   1 -12   7      116.04      143.32     11.94 o 
  -8 -11   7       60.81       67.82     12.80 o 
  -7 -11   7       16.73       15.78      6.40 o 
  -6 -11   7      212.38      210.29     17.91 o 
  -5 -11   7       10.44        8.53      5.55 o 
  -4 -11   7      139.39      151.85     13.65 o 
  -3 -11   7       20.14       16.21      5.55 o 
  -2 -11   7      422.68      371.95     21.33 o 
  -1 -11   7      455.23      381.33     20.90 o 
   0 -11   7      429.04      441.48     22.18 o 
   1 -11   7      219.18      213.70     14.50 o 
   6 -11   7      117.49      129.67     17.06 o 
   7 -11   7       29.29       32.84      9.38 o 
  -9 -10   7        3.64       10.24      5.97 o 
  -8 -10   7       52.51       84.88     13.22 o 
  -7 -10   7       66.34       81.47     12.37 o 
  -6 -10   7       56.47       56.30     10.24 o 
  -5 -10   7        0.40        5.12      4.27 o 
  -4 -10   7      156.43      124.98     14.50 o 
  -3 -10   7      130.97      148.44     13.22 o 
  -2 -10   7      370.24      347.21     20.05 o 
  -1 -10   7      126.72      126.68     11.09 o 
   0 -10   7      133.94      146.31     11.94 o 
   1 -10   7       24.31       38.82      6.82 o 
   2 -10   7        8.76       21.33      4.69 o 
   5 -10   7       54.80       68.25     11.94 o 
   6 -10   7      103.03      131.38     17.06 o 
   7 -10   7       16.83       37.96      8.96 o 
   8 -10   7       31.67       36.26      8.96 o 
  -9  -9   7       45.75       67.82     11.52 o 
  -8  -9   7        2.58       21.75      6.40 o 
  -7  -9   7       53.61       63.13     10.66 o 
  -6  -9   7      384.18      367.26     22.18 o 
  -5  -9   7      146.32      118.15     14.08 o 
  -4  -9   7      191.44      170.62     14.08 o 
  -3  -9   7      102.95      114.74     12.80 o 
  -2  -9   7       60.31       58.44      8.96 o 
  -1  -9   7      625.46      556.64     23.89 o 
   0  -9   7     1427.79     1376.89     40.95 o 
   1  -9   7      351.09      376.64     17.91 o 
   2  -9   7      127.03      139.91      9.81 o 
   4  -9   7      960.51      859.07     35.40 o 
   5  -9   7       91.11      107.49     14.93 o 
   6  -9   7        8.55        5.55      4.27 o 
   7  -9   7       37.02       33.27      8.10 o 
   8  -9   7        9.04       11.94      6.40 o 
  -9  -8   7       90.90      126.68     14.50 o 
  -8  -8   7       18.52       29.86      7.68 o 
  -7  -8   7      409.72      336.12     20.90 o 
  -6  -8   7      265.39      250.38     17.49 o 
  -5  -8   7      378.72      374.93     20.90 o 
  -4  -8   7      402.42      368.54     20.05 o 
  -3  -8   7      504.96      467.50     22.18 o 
  -2  -8   7      420.06      394.13     19.19 o 
  -1  -8   7       29.69       28.15      5.97 o 
   0  -8   7      776.82      769.06     27.30 o 
   1  -8   7       81.16       93.84      8.10 o 
   2  -8   7      992.37      942.67     29.01 o 
   3  -8   7      539.09      511.00     19.19 o 
   4  -8   7     1092.56     1053.57     39.24 o 
   5  -8   7      111.14      119.86     14.93 o 
   6  -8   7      195.83      186.40     16.21 o 
   7  -8   7      116.29      115.17     16.21 o 
   8  -8   7       26.15       31.99      9.38 o 
   9  -8   7       48.34       66.11     11.94 o 
 -10  -7   7       82.48       75.50     12.80 o 
  -9  -7   7        4.68       14.08      4.69 o 
  -8  -7   7      154.91      167.17     10.02 o 
  -7  -7   7       92.20      109.52      9.60 o 
  -6  -7   7      605.21      586.21     17.37 o 
  -5  -7   7       99.38      112.74      7.10 o 
  -4  -7   7      805.64      772.90     29.01 o 
  -3  -7   7       35.18       40.52      7.25 o 
  -2  -7   7      286.78      241.43     14.50 o 
  -1  -7   7      599.71      557.92     21.75 o 
   0  -7   7       54.33       42.23      6.40 o 
   1  -7   7      194.12      193.23     11.52 o 
   2  -7   7      670.88      694.84     22.61 o 
   3  -7   7      126.17      106.20     16.00 o 
   4  -7   7      127.81      128.39     14.08 o 
   5  -7   7      541.49      479.44     25.59 o 
   6  -7   7       63.48       60.14     10.66 o 
   7  -7   7      247.65      199.62     17.06 o 
   8  -7   7       93.04       80.62     13.65 o 
   9  -7   7       46.00       47.77     10.66 o 
 -11  -6   7       81.48      104.08     15.78 o 
 -10  -6   7       69.02       91.28     13.65 o 
  -9  -6   7       33.97       45.21      9.38 o 
  -8  -6   7      365.73      361.33     14.18 o 
  -7  -6   7      485.58      464.58     15.83 o 
  -6  -6   7      976.42      871.27     21.83 o 
  -5  -6   7       71.03       78.77      5.83 o 
  -4  -6   7      479.26      486.69     13.32 o 
  -3  -6   7      354.40      396.44     10.81 o 
  -2  -6   7      407.67      388.58     17.49 o 
  -1  -6   7      151.28      170.19     10.66 o 
   0  -6   7       40.86       37.54      5.97 o 
   1  -6   7     1289.60     1273.67     34.12 o 
   2  -6   7      290.01      307.97     13.65 o 
   3  -6   7      722.37      708.83     87.23 o 
   4  -6   7      101.77       75.50     10.66 o 
   5  -6   7      280.33      262.33     17.91 o 
   6  -6   7       99.03       83.18     12.37 o 
   7  -6   7      211.97      207.73     17.49 o 
   8  -6   7        5.30       15.36      6.40 o 
   9  -6   7       81.25      100.24     15.36 o 
 -11  -5   7       53.67       68.25     13.22 o 
 -10  -5   7       20.41       23.89      7.25 o 
  -9  -5   7       65.50       75.50     11.94 o 
  -8  -5   7      293.69      299.82     13.86 o 
  -7  -5   7      178.92      154.68     11.30 o 
  -6  -5   7     2520.03     2256.76    142.47 o 
  -5  -5   7      616.13      599.31     15.78 o 
  -4  -5   7     1614.34     1560.68     28.23 o 
  -3  -5   7       47.57       45.07      7.68 o 
  -2  -5   7     3421.63     3559.72     50.58 o 
  -1  -5   7      169.48      199.20     11.09 o 
   0  -5   7     2834.00     3092.04     65.69 o 
   1  -5   7      465.33      490.96     17.49 o 
   2  -5   7       91.59       96.49      5.33 o 
   3  -5   7       15.34       13.13      3.20 o 
   4  -5   7      610.43      591.19     25.59 o 
   5  -5   7      206.26      196.21     14.93 o 
   6  -5   7       43.19       44.36      9.38 o 
   7  -5   7      369.89      351.05     21.75 o 
   8  -5   7       59.21       74.22     12.80 o 
   9  -5   7       34.15       54.17     10.66 o 
  10  -5   7        1.97        3.84      6.40 o 
 -11  -4   7       43.39       79.76     14.08 o 
 -10  -4   7       26.39       23.46      6.40 o 
  -9  -4   7       67.41       79.76     12.37 o 
  -8  -4   7      220.99      224.36     16.21 o 
  -7  -4   7      305.95      310.58     15.14 o 
  -6  -4   7      732.12      691.72     17.94 o 
  -5  -4   7       68.88       74.58      5.21 o 
  -4  -4   7      213.79      184.49      9.81 o 
  -3  -4   7      392.87      380.89     10.04 o 
  -2  -4   7     1751.56     1794.63     27.74 o 
  -1  -4   7      106.35       92.99      7.25 o 
   0  -4   7     1198.89     1193.05     31.14 o 
   1  -4   7      168.29      185.97      9.38 o 
   2  -4   7      109.03      138.28      7.68 o 
   3  -4   7       15.62       14.39      2.58 o 
   4  -4   7      177.52      195.68      7.49 o 
   5  -4   7      243.95      209.86     14.93 o 
   6  -4   7       40.49       37.54      8.53 o 
   7  -4   7      956.95      862.48     36.26 o 
   8  -4   7       62.96       60.57     11.52 o 
   9  -4   7      137.83      141.61     17.49 o 
  10  -4   7       22.86       41.80      8.96 o 
 -11  -3   7      385.63      400.10     26.02 o 
 -10  -3   7       15.04       22.61      7.25 o 
  -9  -3   7      204.07      193.23     15.78 o 
  -8  -3   7        6.61       11.09      4.27 o 
  -7  -3   7      484.46      481.43     14.74 o 
  -6  -3   7       41.37       49.51      5.13 o 
  -5  -3   7      295.30      309.90     11.73 o 
  -4  -3   7      158.22      156.54      6.55 o 
  -3  -3   7       73.00       75.65      4.09 o 
  -2  -3   7     1992.73     2256.64     33.33 o 
  -1  -3   7     7267.78     8096.01    121.35 o 
   0  -3   7     6156.45     6976.60    129.67 o 
   1  -3   7      373.21      409.06     14.50 o 
   2  -3   7      733.03      758.43     16.46 o 
   3  -3   7       40.14       41.97      6.61 o 
   4  -3   7      230.49      228.01     13.82 o 
   5  -3   7      460.96      426.55     21.33 o 
   6  -3   7       78.64       96.83     12.37 o 
   7  -3   7       17.83       18.77      5.97 o 
   8  -3   7       39.67       61.42     11.09 o 
   9  -3   7      110.78      110.48     15.36 o 
  10  -3   7        8.52       23.46      6.82 o 
 -11  -2   7       44.15       31.56      9.38 o 
 -10  -2   7        5.31       17.49      5.12 o 
  -9  -2   7      220.43      208.15     16.21 o 
  -8  -2   7       70.64       82.75     11.52 o 
  -7  -2   7      128.74      124.53     10.24 o 
  -6  -2   7      178.43      189.48      8.13 o 
  -5  -2   7      108.87      103.58      5.57 o 
  -4  -2   7      329.53      306.70      9.50 o 
  -3  -2   7      652.37      748.48     15.04 o 
  -2  -2   7      116.91       95.82      4.09 o 
  -1  -2   7     1694.42     1928.28     28.23 o 
   0  -2   7      330.40      351.90     13.22 o 
   1  -2   7      417.35      397.46     16.64 o 
   2  -2   7     8299.67     8598.21     93.69 o 
   3  -2   7      705.17      740.13     13.03 o 
   4  -2   7     3444.64     3715.86     44.90 o 
   5  -2   7      873.81      829.12     19.99 o 
   6  -2   7      115.64      101.52     11.94 o 
   7  -2   7      563.75      503.33     25.59 o 
   8  -2   7       84.80       70.38     11.94 o 
   9  -2   7      181.32      157.82     14.93 o 
  10  -2   7       29.55       51.19      9.81 o 
 -11  -1   7       17.97       55.88     11.09 o 
 -10  -1   7       54.29       58.86     10.66 o 
  -9  -1   7       40.08       58.44     10.66 o 
  -8  -1   7      286.17      274.70     17.91 o 
  -7  -1   7       82.09       69.95      9.81 o 
  -6  -1   7     1938.58     1911.11     33.28 o 
  -5  -1   7       13.19       12.53      2.25 o 
  -4  -1   7     1183.81     1166.25     21.39 o 
  -3  -1   7      209.82      235.32     10.88 o 
  -2  -1   7      376.78      371.18      9.17 o 
  -1  -1   7       65.94       62.28      5.12 o 
   0  -1   7       76.72       83.18      5.55 o 
   1  -1   7     2243.36     2564.75     31.52 o 
   2  -1   7       38.57       39.06      2.93 o 
   3  -1   7      183.72      192.50      5.79 o 
   4  -1   7       71.41       73.83      3.89 o 
   5  -1   7      336.75      295.47     12.44 o 
   6  -1   7      273.53      266.59     16.64 o 
   7  -1   7       93.77      100.24     13.22 o 
   8  -1   7       78.06       84.46     12.80 o 
   9  -1   7       88.64      105.36     15.36 o 
  10  -1   7        3.01       16.64      7.25 o 
 -11   0   7       63.48       68.67     12.37 o 
 -10   0   7        2.22        9.81      4.27 o 
  -9   0   7      111.72      105.36     13.65 o 
  -8   0   7       84.78       77.20     11.09 o 
  -7   0   7       71.21       64.41      9.38 o 
  -6   0   7      525.43      487.48     13.02 o 
  -5   0   7     1503.82     1673.32     28.79 o 
  -4   0   7        8.91       14.79      2.41 o 
  -3   0   7      373.79      439.79     10.54 o 
  -2   0   7       44.37       40.79      2.85 o 
  -1   0   7    11241.88    12021.49    150.50 o 
   0   0   7      637.69      629.58     25.81 o 
   1   0   7     1567.87     1632.52     21.82 o 
   2   0   7       98.80      110.42      4.71 o 
   3   0   7      277.84      247.54      6.79 o 
   4   0   7       41.51       49.20      3.63 o 
   5   0   7       23.93       24.39      3.14 o 
   6   0   7        6.72        7.30      4.91 o 
   7   0   7      803.67      798.07     32.42 o 
   8   0   7       11.11        6.82      4.69 o 
   9   0   7        5.84       17.91      6.40 o 
  10   0   7       17.99       19.62      5.97 o 
 -11   1   7       17.12       37.54      8.53 o 
 -10   1   7       54.53       66.54     11.52 o 
  -9   1   7       40.91       60.14     11.09 o 
  -8   1   7      301.08      276.40     17.91 o 
  -7   1   7       79.33       86.16     10.66 o 
  -6   1   7     1932.41     1884.85     37.54 o 
  -5   1   7       14.24       13.04      2.25 o 
  -4   1   7     1157.51     1105.59     20.65 o 
  -3   1   7      212.41      232.84      7.35 o 
  -2   1   7      352.61      345.20      9.03 o 
  -1   1   7       67.00       60.14      5.12 o 
   0   1   7       78.06       86.30      4.52 o 
   1   1   7     2231.97     2610.09     31.55 o 
   2   1   7       36.29       41.06      2.99 o 
   3   1   7      177.55      174.80      5.72 o 
   4   1   7       74.58       84.57      4.20 o 
   5   1   7      328.64      287.97      8.46 o 
   6   1   7      273.44      265.28      8.33 o 
   7   1   7       91.96      108.04      7.88 o 
   8   1   7       77.21       91.28     12.80 o 
   9   1   7       87.57      102.80     14.50 o 
  10   1   7        2.96        7.25      5.97 o 
 -11   2   7       44.40       46.92     10.66 o 
 -10   2   7        5.23       15.78      5.97 o 
  -9   2   7      214.94      221.38     17.49 o 
  -8   2   7       71.92       92.99     12.37 o 
  -7   2   7      128.59      111.33     10.66 o 
  -6   2   7      180.84      165.07     11.94 o 
  -5   2   7      109.24      114.91      5.97 o 
  -4   2   7      337.10      328.74     22.61 o 
  -3   2   7      655.09      732.43     15.24 o 
  -2   2   7      123.40      103.33      4.91 o 
  -1   2   7     1690.48     1884.77     50.33 o 
   0   2   7      314.99      335.00      9.47 o 
   1   2   7      414.74      401.01      7.90 o 
   2   2   7     8307.24     8839.15     94.27 o 
   3   2   7      699.64      734.12     13.42 o 
   4   2   7     3450.66     3710.36     46.00 o 
   5   2   7      883.03      845.30     16.28 o 
   6   2   7      116.24      113.72      5.51 o 
   7   2   7      570.24      522.98     17.49 o 
   8   2   7       84.51       71.66     11.52 o 
   9   2   7      187.42      177.02     15.36 o 
  10   2   7       30.23       29.01      7.25 o 
 -11   3   7      385.95      363.42     25.59 o 
 -10   3   7       13.97       11.94      5.97 o 
  -9   3   7      203.44      224.36     17.06 o 
  -8   3   7        6.66        5.55      3.84 o 
  -7   3   7      482.93      456.40     22.61 o 
  -6   3   7       40.87       44.36      7.68 o 
  -5   3   7      297.59      311.55      9.15 o 
  -4   3   7      158.18      161.98      6.14 o 
  -3   3   7       74.86       81.24      4.49 o 
  -2   3   7     1995.16     2202.11     34.07 o 
  -1   3   7     7257.77     8003.72    106.41 o 
   0   3   7     6181.07     6917.45     93.45 o 
   1   3   7      380.36      421.32      7.97 o 
   2   3   7      739.88      773.00     20.13 o 
   3   3   7       40.12       41.89      4.04 o 
   4   3   7      220.71      223.16      7.18 o 
   5   3   7      458.85      408.98     10.80 o 
   6   3   7       77.20       85.98      5.89 o 
   7   3   7       15.42       21.37      4.30 o 
   8   3   7       39.86       56.59      7.08 o 
   9   3   7      112.58      120.29     15.36 o 
  10   3   7        8.38       15.36      6.82 o 
 -11   4   7       44.32       61.42     11.94 o 
 -10   4   7       27.74       44.36      9.81 o 
  -9   4   7       68.52       72.94     11.94 o 
  -8   4   7      216.25      229.48     17.06 o 
  -7   4   7      310.63      290.05     18.34 o 
  -6   4   7      735.62      710.63     28.15 o 
  -5   4   7       69.60       78.91      9.81 o 
  -4   4   7      214.66      189.56      6.94 o 
  -3   4   7      388.71      391.64     10.76 o 
  -2   4   7     1736.45     1765.67     24.03 o 
  -1   4   7      107.94      100.97      5.10 o 
   0   4   7     1220.32     1201.98     22.90 o 
   1   4   7      160.99      166.94      4.18 o 
   2   4   7      104.52      144.05      8.22 o 
   3   4   7       11.89       19.49      2.48 o 
   4   4   7      170.93      185.76      6.68 o 
   5   4   7      245.04      210.46      7.83 o 
   6   4   7       38.61       39.48      4.17 o 
   7   4   7      946.83      872.36     18.94 o 
   8   4   7       63.27       76.11     11.94 o 
   9   4   7      137.94      159.59     10.10 o 
 -11   5   7       52.31       57.16     12.37 o 
 -10   5   7       21.46       13.22      6.40 o 
  -9   5   7       65.20       65.69     11.52 o 
  -8   5   7      301.83      281.52     19.19 o 
  -7   5   7      183.20      160.81     13.65 o 
  -6   5   7     2521.91     2479.94     63.13 o 
  -5   5   7      610.71      547.69     23.89 o 
  -4   5   7     1605.67     1542.19     27.36 o 
  -3   5   7       50.32       43.32      6.18 o 
  -2   5   7     3397.36     3581.13     43.13 o 
  -1   5   7      165.35      189.47      4.87 o 
   0   5   7     2834.65     3030.52     47.33 o 
   1   5   7      472.10      507.34     14.02 o 
   2   5   7       93.44       94.27      4.01 o 
   3   5   7       17.06       16.08      2.24 o 
   4   5   7      612.86      599.65     13.19 o 
   5   5   7      213.80      209.61      8.30 o 
   6   5   7       41.97       51.22      4.98 o 
   7   5   7      363.88      345.20     14.21 o 
   8   5   7       60.74       63.98     11.52 o 
   9   5   7       33.34       55.02     10.24 o 
 -11   6   7       83.06       80.19     14.08 o 
 -10   6   7       67.54       75.93     12.37 o 
  -9   6   7       33.42       48.63      9.81 o 
  -8   6   7      370.49      325.03     20.90 o 
  -7   6   7      489.39      478.59     24.74 o 
  -6   6   7      966.16      916.22     34.55 o 
  -5   6   7       69.64       72.94     10.24 o 
  -4   6   7      482.00      480.36     12.86 o 
  -3   6   7      353.02      379.93      9.19 o 
  -2   6   7      405.33      410.41      9.73 o 
  -1   6   7      143.94      152.35      4.87 o 
   0   6   7       41.16       38.36      4.37 o 
   1   6   7     1296.71     1284.08     26.22 o 
   2   6   7      290.28      315.06     26.45 o 
   3   6   7      719.19      645.83     52.47 o 
   4   6   7      102.71      104.60      7.69 o 
   5   6   7      277.10      258.59     11.84 o 
   6   6   7       96.87       92.06      8.61 o 
   7   6   7      211.58      214.39     11.47 o 
   8   6   7        5.79       16.21      5.97 o 
   9   6   7       81.13      109.20     15.78 o 
 -10   7   7       83.86       77.63     12.80 o 
  -9   7   7        5.48        2.99      4.27 o 
  -8   7   7      151.10      153.98     14.50 o 
  -7   7   7       89.75      111.33     13.65 o 
  -6   7   7      611.14      553.66     26.45 o 
  -5   7   7       99.59      121.99     13.22 o 
  -4   7   7      803.63      754.99     29.01 o 
  -3   7   7       37.92       51.03      3.84 o 
  -2   7   7      296.81      240.51      7.54 o 
  -1   7   7      590.01      548.61     10.92 o 
   0   7   7       50.76       41.55      4.97 o 
   1   7   7      200.77      189.63      9.03 o 
   2   7   7      673.23      627.33     33.70 o 
   3   7   7      123.05      113.96      7.52 o 
   4   7   7      123.78      120.12      8.61 o 
   5   7   7      545.49      536.30     28.37 o 
   6   7   7       63.75       67.92      7.38 o 
   7   7   7      253.61      258.92     13.06 o 
   8   7   7       91.72      106.96      9.94 o 
   9   7   7       45.93       46.49      9.81 o 
 -10   8   7       39.28       53.32     10.66 o 
  -9   8   7       93.97       97.68     14.50 o 
  -8   8   7       18.32       15.78      5.12 o 
  -7   8   7      409.46      405.65     23.46 o 
  -6   8   7      264.57      269.58     18.34 o 
  -5   8   7      386.75      361.29     20.47 o 
  -4   8   7      396.90      343.80     19.19 o 
  -3   8   7      502.62      492.94     18.36 o 
  -2   8   7      428.51      377.89     10.18 o 
  -1   8   7       26.80       27.66      4.48 o 
   0   8   7      772.94      752.69     19.45 o 
   1   8   7       77.50       88.15     11.30 o 
   2   8   7      990.96      940.84     23.80 o 
   3   8   7      541.85      483.29     46.07 o 
   4   8   7     1101.32     1032.35     26.96 o 
   5   8   7      113.45      115.35     10.02 o 
   6   8   7      192.16      190.71     16.21 o 
   7   8   7      111.63      120.96     10.63 o 
   8   8   7       25.38       26.07      5.10 o 
   9   8   7       48.76       56.73     12.37 o 
  -9   9   7       44.81       80.62     13.22 o 
  -8   9   7        2.58        0.00      4.27 o 
  -7   9   7       56.82       52.47      9.81 o 
  -6   9   7      384.95      396.69     23.03 o 
  -5   9   7      144.21      137.77     13.22 o 
  -4   9   7      193.37      174.03     14.08 o 
  -3   9   7      104.11      107.38      7.48 o 
  -2   9   7       61.03       64.16      5.00 o 
  -1   9   7      626.41      555.85     15.99 o 
   0   9   7     1429.37     1354.40     29.10 o 
   1   9   7      349.91      378.66     14.17 o 
   2   9   7      128.95      112.06      8.89 o 
   3   9   7      324.94      312.10     13.83 o 
   4   9   7      961.20      853.57     24.85 o 
   5   9   7       94.67      108.66     10.24 o 
   6   9   7        9.52       12.50      6.61 o 
   7   9   7       34.42       31.07      8.32 o 
   8   9   7        8.37       10.53      3.46 o 
  -9  10   7        3.46        3.84      5.97 o 
  -8  10   7       52.22       46.49     10.24 o 
  -7  10   7       64.53       68.67     11.94 o 
  -6  10   7       57.41       53.32      9.81 o 
  -5  10   7        0.54        4.27      4.27 o 
  -4  10   7      155.20      144.17     13.22 o 
  -3  10   7      130.07      134.49      8.20 o 
  -2  10   7      369.64      343.40     10.50 o 
  -1  10   7      128.01      135.68      7.99 o 
   0  10   7      138.36      140.79      8.43 o 
   1  10   7       23.66       23.33      4.67 o 
   2  10   7        8.94        9.38      4.27 o 
   3  10   7      133.68      125.47     10.24 o 
   4  10   7       43.36       39.82      6.35 o 
   5  10   7       57.22       74.63      8.45 o 
   6  10   7      104.36      110.52     11.01 o 
   7  10   7       16.56       32.91      5.83 o 
   8  10   7       32.31       40.27      6.55 o 
  -8  11   7       59.40       62.28     11.52 o 
  -7  11   7       17.11       26.02      7.68 o 
  -6  11   7      214.50      249.96     18.34 o 
  -5  11   7       11.10       23.03      5.97 o 
  -4  11   7      129.90      138.63     13.22 o 
  -3  11   7       18.74       18.77      7.25 o 
  -2  11   7      427.00      380.32     14.55 o 
  -1  11   7      458.31      412.24     23.25 o 
   0  11   7      426.13      405.29     15.23 o 
   1  11   7      213.56      186.38     10.70 o 
   2  11   7       25.35       23.10      5.13 o 
   3  11   7       10.41       17.52      4.22 o 
   4  11   7       62.10       69.20      9.38 o 
   5  11   7       19.62       26.87      5.10 o 
   6  11   7      115.65      116.95     11.41 o 
   7  11   7       29.78       38.99      9.17 o 
  -8  12   7       28.57       37.54      9.81 o 
  -7  12   7      217.52      189.81     17.06 o 
  -6  12   7        7.26       11.94      5.97 o 
  -5  12   7       46.28       61.42     10.66 o 
  -4  12   7      132.24      128.39     15.36 o 
  -3  12   7       70.64       75.50     11.94 o 
  -2  12   7      100.85       96.07      9.60 o 
  -1  12   7       36.19       41.58      6.18 o 
   0  12   7        5.71        5.48      3.16 o 
   1  12   7      116.90      145.70     13.22 o 
   2  12   7       59.82       56.77     11.52 o 
   3  12   7      188.17      191.96     11.72 o 
   4  12   7       16.52       19.41      4.49 o 
   5  12   7       38.26       34.17     13.44 o 
   6  12   7       18.73       19.81     13.65 o 
   7  12   7       19.67       19.62      6.82 o 
  -7  13   7       31.92       51.19     10.24 o 
  -6  13   7       41.48       52.04      9.81 o 
  -5  13   7        7.98       -0.43      3.84 o 
  -4  13   7       98.98      107.92     14.08 o 
  -3  13   7        9.79       14.93      5.55 o 
  -2  13   7       15.51       11.52      5.55 o 
  -1  13   7       34.66       43.67      6.66 o 
   0  13   7      142.14      132.23     14.50 o 
   1  13   7       54.13       55.36      7.22 o 
   2  13   7       44.36       48.32      7.04 o 
   3  13   7       32.15       35.40      6.13 o 
   4  13   7        8.46       17.22      4.37 o 
   5  13   7        9.74       21.62      5.40 o 
   6  13   7        0.15       -3.47      3.47 o 
  -6  14   7       17.53       24.74      7.25 o 
  -5  14   7       61.79       82.75     13.65 o 
  -4  14   7       41.81       38.82      8.53 o 
  -3  14   7      107.90      136.92     16.21 o 
  -2  14   7       81.88       86.59     14.08 o 
  -1  14   7        5.35        3.39      3.16 o 
   0  14   7      156.04      176.16     15.36 o 
   1  14   7       32.98       36.91      6.33 o 
   2  14   7      102.67      123.75     11.46 o 
   3  14   7       25.15       27.85      5.64 o 
   4  14   7       89.35       80.34     10.20 o 
   5  14   7        2.40        8.50      4.49 o 
  -4  15   7       56.15       72.09     12.37 o 
  -3  15   7       13.17       17.06      6.40 o 
  -2  15   7       11.62       14.93      6.82 o 
  -1  15   7       44.18       58.23      7.77 o 
   0  15   7       60.75       78.88      9.17 o 
   1  15   7        9.77        7.68      5.97 o 
   2  15   7       44.92       53.35      7.84 o 
   3  15   7       18.49       33.62      6.92 o 
  -2  16   7       61.97       74.22     14.50 o 
  -1  16   7       54.70       39.67     10.24 o 
   0  16   7       80.26      101.24     11.15 o 
   1  16   7        2.29        3.84      6.40 o 
  -4 -15   8       27.34       30.28      7.68 o 
  -3 -15   8       54.30       81.90     13.65 o 
  -2 -15   8      121.24      115.59     16.21 o 
  -1 -15   8        4.16       20.47      6.40 o 
   0 -15   8        4.67       14.50      5.12 o 
  -5 -14   8        9.46       34.55      8.53 o 
  -4 -14   8        4.46       13.22      5.97 o 
  -3 -14   8        0.55        0.85      4.27 o 
  -2 -14   8       36.19       48.20      9.81 o 
  -1 -14   8       35.49       37.54      8.53 o 
   0 -14   8        6.95       18.77      5.12 o 
  -7 -13   8       40.30       37.96     10.24 o 
  -6 -13   8        4.71        3.41      5.55 o 
  -5 -13   8       15.28       20.47      6.82 o 
  -4 -13   8        6.41       12.80      5.55 o 
  -3 -13   8       35.99       40.10      8.96 o 
  -2 -13   8        9.03       11.09      4.69 o 
  -1 -13   8       16.18       17.06      5.55 o 
   0 -13   8       29.96       32.84      7.25 o 
   1 -13   8       57.36       67.82     10.24 o 
  -8 -12   8       25.86       43.51     10.24 o 
  -7 -12   8       96.09      101.52     14.50 o 
  -6 -12   8       20.12       34.55      8.53 o 
  -5 -12   8      214.25      184.27     17.06 o 
  -4 -12   8      105.93      143.32     16.64 o 
  -3 -12   8       72.50       79.76     11.94 o 
  -2 -12   8       92.66       92.13     13.22 o 
  -1 -12   8        9.36       17.49      5.12 o 
   0 -12   8       21.15       22.18      5.55 o 
   1 -12   8       11.55       17.49      4.69 o 
  -8 -11   8        4.42        9.38      5.97 o 
  -7 -11   8       27.09       36.26      8.53 o 
  -6 -11   8      171.23      172.75     18.34 o 
  -5 -11   8      119.29       84.03     13.22 o 
  -4 -11   8       44.89       52.47      9.38 o 
  -3 -11   8      124.27      124.55     14.93 o 
  -2 -11   8      194.77      216.69     16.21 o 
  -1 -11   8       84.86       89.15     11.94 o 
   0 -11   8      198.28      190.67     14.08 o 
   1 -11   8      186.74      162.51     12.80 o 
   6 -11   8       27.62       17.91      5.97 o 
   7 -11   8       22.94       31.56      8.96 o 
  -9 -10   8      117.19      138.63     16.64 o 
  -8 -10   8       39.81       34.98      8.53 o 
  -7 -10   8       71.93       78.91     12.80 o 
  -6 -10   8      104.19      123.70     15.36 o 
  -5 -10   8       28.19       27.30      7.25 o 
  -4 -10   8       88.03      101.52     13.65 o 
  -3 -10   8       42.86       57.58     10.24 o 
  -2 -10   8      113.72      130.52     11.94 o 
  -1 -10   8      109.56      104.50     11.94 o 
   0 -10   8      400.88      368.96     19.62 o 
   1 -10   8       12.07        9.81      3.41 o 
   2 -10   8      149.11      158.68     11.52 o 
   5 -10   8       61.73       72.94     12.80 o 
   6 -10   8        0.32        9.81      3.84 o 
   7 -10   8       49.92       75.07     13.65 o 
  -9  -9   8       25.52       43.93      8.53 o 
  -8  -9   8      248.31      232.04     17.49 o 
  -7  -9   8        9.19       19.62      6.40 o 
  -6  -9   8      111.70       99.39     13.65 o 
  -5  -9   8      323.66      305.83     19.62 o 
  -4  -9   8      149.06      145.03     13.22 o 
  -3  -9   8      889.62      823.24     32.42 o 
  -2  -9   8      603.36      555.36     25.17 o 
  -1  -9   8      476.98      496.07     22.61 o 
   0  -9   8      215.83      181.71     13.22 o 
   1  -9   8     1721.07     1647.32     45.64 o 
   2  -9   8      233.57      250.81     14.08 o 
   5  -9   8       17.61       19.19      6.82 o 
   6  -9   8       18.40       22.61      7.25 o 
   7  -9   8       99.83       97.68     14.93 o 
   8  -9   8       42.20       49.91     10.66 o 
  -9  -8   8       28.49       59.29     10.24 o 
  -8  -8   8        5.54       12.37      5.12 o 
  -7  -8   8       13.27       19.19      6.40 o 
  -6  -8   8       21.33       22.18      6.82 o 
  -5  -8   8        3.54        3.41      3.84 o 
  -4  -8   8      429.49      438.92     22.18 o 
  -3  -8   8      289.36      283.23     17.06 o 
  -2  -8   8       17.77       16.21      5.12 o 
  -1  -8   8     1788.64     1793.63     49.05 o 
   0  -8   8      164.63      150.57     11.09 o 
   1  -8   8      761.29      739.21     26.02 o 
   2  -8   8      277.72      262.33     13.65 o 
   4  -8   8      516.21      447.87     24.74 o 
   5  -8   8      273.38      292.18     20.47 o 
   6  -8   8      126.21      107.92     14.93 o 
   7  -8   8       44.88       49.05     11.09 o 
   8  -8   8       45.70       54.17     11.52 o 
 -10  -7   8       10.22       23.89      6.40 o 
  -9  -7   8      165.39      190.67     14.93 o 
  -8  -7   8       46.33       61.70      7.08 o 
  -7  -7   8      281.62      271.71     18.34 o 
  -6  -7   8      180.36      180.86     14.50 o 
  -5  -7   8     1117.37     1093.67     37.54 o 
  -4  -7   8      930.09      934.14     32.84 o 
  -3  -7   8      113.75       90.43     10.66 o 
  -2  -7   8      129.21      118.58      9.81 o 
  -1  -7   8      106.46      113.03      9.38 o 
   0  -7   8      114.24      119.43      9.38 o 
   1  -7   8       71.08       68.25      7.68 o 
   2  -7   8      495.85      503.33     19.19 o 
   3  -7   8      390.47      358.22     12.37 o 
   4  -7   8      126.75      119.43     14.08 o 
   5  -7   8       78.09       56.30     10.24 o 
   6  -7   8      335.05      278.54     20.47 o 
   7  -7   8      327.66      300.72     21.75 o 
   8  -7   8       28.28       31.99      8.10 o 
   9  -7   8       11.15       10.24      6.40 o 
 -11  -6   8       98.49      105.78     15.78 o 
 -10  -6   8       75.68       98.11     14.08 o 
  -9  -6   8       47.33       51.19      9.38 o 
  -8  -6   8       26.37       31.35      5.13 o 
  -7  -6   8      361.17      338.53     14.29 o 
  -6  -6   8      578.20      552.41     17.91 o 
  -5  -6   8      761.69      745.17     18.70 o 
  -4  -6   8      148.20      151.71     18.98 o 
  -3  -6   8      541.93      575.84     23.03 o 
  -2  -6   8     2005.96     1903.68     49.48 o 
  -1  -6   8      950.79     1049.73     31.99 o 
   0  -6   8     1717.10     1574.81     41.38 o 
   1  -6   8       72.67       81.04      6.82 o 
   2  -6   8     1896.06     1929.27     45.64 o 
   3  -6   8      841.59      845.07     19.78 o 
   4  -6   8       36.14       32.42      7.25 o 
   5  -6   8      198.16      164.65     14.50 o 
   6  -6   8       43.51       39.24      8.96 o 
   7  -6   8       74.67       67.82     11.94 o 
   8  -6   8       47.12       63.56     12.37 o 
   9  -6   8       91.05       92.99     15.36 o 
 -11  -5   8        1.89        0.85      4.27 o 
 -10  -5   8      174.57      208.15     17.06 o 
  -9  -5   8       95.41       89.57     12.80 o 
  -8  -5   8      125.59      133.16     12.58 o 
  -7  -5   8      228.23      218.05     10.24 o 
  -6  -5   8      983.67      929.23     22.43 o 
  -5  -5   8       74.07       71.91     12.37 o 
  -4  -5   8      381.68      389.00     11.38 o 
  -3  -5   8      686.81      687.38     20.47 o 
  -2  -5   8      438.32      474.67     10.24 o 
  -1  -5   8      645.04      726.84     24.31 o 
   0  -5   8       94.84       87.44      7.25 o 
   1  -5   8      404.37      376.21     15.36 o 
   2  -5   8       80.49       86.16      6.40 o 
   3  -5   8      247.86      214.95      8.59 o 
   4  -5   8       15.52       20.05      5.97 o 
   5  -5   8      588.14      526.79     26.02 o 
   6  -5   8       56.31       53.32     10.24 o 
   7  -5   8      136.89      120.71     15.36 o 
   8  -5   8       49.35       56.30     10.66 o 
   9  -5   8       69.67       91.71     14.93 o 
 -11  -4   8      160.55      188.96     17.06 o 
 -10  -4   8       47.28       61.00     10.24 o 
  -9  -4   8      164.27      142.04     13.22 o 
  -8  -4   8       71.08       87.87     11.52 o 
  -7  -4   8      121.86      129.36     14.29 o 
  -6  -4   8       28.02       19.79      3.69 o 
  -5  -4   8      121.14       99.99      6.61 o 
  -4  -4   8     1063.74     1032.33     20.88 o 
  -3  -4   8      144.88      118.11      5.21 o 
  -2  -4   8      518.84      525.37     11.20 o 
  -1  -4   8       96.52      136.49      8.96 o 
   0  -4   8     2817.03     3071.56     65.69 o 
   1  -4   8     1008.26      935.42     26.87 o 
   2  -4   8      128.02      158.77     22.39 o 
   3  -4   8     1996.57     2058.56     35.40 o 
   4  -4   8       27.36       33.03      5.33 o 
   5  -4   8       83.93       84.03     11.52 o 
   6  -4   8       69.34       69.10     11.09 o 
   7  -4   8      423.82      389.44     23.46 o 
   8  -4   8       42.95       62.70     11.52 o 
   9  -4   8       59.42       40.10     10.24 o 
  10  -4   8       14.40       29.43      8.96 o 
 -11  -3   8       90.86      108.34     16.21 o 
 -10  -3   8       41.53       58.86     11.09 o 
  -9  -3   8      127.54      143.75     13.22 o 
  -8  -3   8      744.50      722.14     29.86 o 
  -7  -3   8       32.42       27.55      4.22 o 
  -6  -3   8      339.64      335.67     11.61 o 
  -5  -3   8      148.06      151.58      7.08 o 
  -4  -3   8     2568.26     2741.51     42.50 o 
  -3  -3   8        9.22       11.42      1.86 o 
  -2  -3   8      767.09      795.98     15.07 o 
  -1  -3   8      903.70     1051.36     22.82 o 
   0  -3   8      567.58      646.64     20.05 o 
   1  -3   8       39.85       55.45      5.97 o 
   2  -3   8     2605.78     2819.74     43.75 o 
   3  -3   8      374.99      333.19     15.57 o 
   4  -3   8       58.30       57.46      3.36 o 
   5  -3   8      373.04      299.44     17.91 o 
   6  -3   8      703.78      602.28     27.73 o 
   7  -3   8      317.01      295.17     19.62 o 
   8  -3   8       43.26       56.73     10.24 o 
   9  -3   8       17.18       28.15      7.25 o 
  10  -3   8       47.48       66.11     13.22 o 
 -11  -2   8       18.28       24.74      6.82 o 
 -10  -2   8       69.57       92.99     14.08 o 
  -9  -2   8       13.81        4.27      3.84 o 
  -8  -2   8      124.31      101.94     12.37 o 
  -7  -2   8       17.90       17.83      3.32 o 
  -6  -2   8       52.59       56.26      5.33 o 
  -5  -2   8       66.70       58.49      5.13 o 
  -4  -2   8     1073.29     1186.85     22.47 o 
  -3  -2   8       20.84       22.06      4.48 o 
  -2  -2   8      892.88      889.29     18.98 o 
  -1  -2   8     3125.47     3423.64     56.73 o 
   0  -2   8     1501.86     1440.87     34.98 o 
   1  -2   8      346.03      324.60     13.22 o 
   2  -2   8     1065.88     1046.76     20.75 o 
   3  -2   8      570.46      477.45     12.10 o 
   4  -2   8      684.27      717.74     16.66 o 
   5  -2   8      646.42      605.60     12.54 o 
   6  -2   8      131.09      130.10     11.94 o 
   7  -2   8      263.25      217.54     16.64 o 
   8  -2   8       82.48       70.38     11.94 o 
   9  -2   8       58.03       64.84     11.94 o 
  10  -2   8       36.97       52.89     11.09 o 
 -11  -1   8        8.24       14.93      5.55 o 
 -10  -1   8      202.63      171.47     15.36 o 
  -9  -1   8       43.03       40.10      8.53 o 
  -8  -1   8     1048.76     1015.61     36.68 o 
  -7  -1   8      380.46      347.64     18.77 o 
  -6  -1   8       81.92       67.70      5.53 o 
  -5  -1   8      630.08      683.87     19.19 o 
  -4  -1   8      299.92      250.83      8.45 o 
  -3  -1   8      159.12      172.37      7.25 o 
  -2  -1   8     2481.17     2682.79     50.55 o 
  -1  -1   8      536.50      564.21     10.26 o 
   0  -1   8      254.71      246.54     11.09 o 
   1  -1   8       23.43       26.05      3.02 o 
   2  -1   8     1346.23     1523.87     22.98 o 
   3  -1   8      658.18      673.27     12.77 o 
   4  -1   8        9.04        6.81      1.60 o 
   5  -1   8      154.86      155.38      6.26 o 
   6  -1   8       38.89       34.98      7.25 o 
   7  -1   8      860.06      801.05     33.27 o 
   8  -1   8        7.36       18.34      5.97 o 
   9  -1   8       22.97       32.84      6.82 o 
  10  -1   8       73.87       91.28     14.50 o 
 -11   0   8        0.23       -3.84      4.27 o 
 -10   0   8        4.25        0.85      3.84 o 
  -9   0   8        7.84       10.24      4.69 o 
  -8   0   8      119.44      125.40     13.65 o 
  -7   0   8        7.58        7.25      3.41 o 
  -6   0   8      529.31      522.14     27.73 o 
  -5   0   8      152.66      170.79      7.04 o 
  -4   0   8     1400.98     1394.52     24.85 o 
  -3   0   8        2.60        2.77      1.21 o 
  -2   0   8     4293.18     4663.46     67.39 o 
  -1   0   8       71.84       78.48      5.97 o 
   0   0   8     9216.18     9897.28    129.20 o 
   1   0   8      410.73      435.55     11.85 o 
   2   0   8      156.55      161.89      5.50 o 
   3   0   8        1.86        4.96      1.64 o 
   4   0   8      148.25      165.25      6.03 o 
   5   0   8      198.30      173.12      6.48 o 
   6   0   8      200.05      166.53      8.68 o 
   7   0   8      171.18      149.29     13.22 o 
   8   0   8       13.82       21.75      7.25 o 
   9   0   8      111.84      124.13     16.64 o 
  10   0   8        3.53        5.97      5.97 o 
 -11   1   8        9.18        5.97      5.12 o 
 -10   1   8      201.80      152.28     14.50 o 
  -9   1   8       47.25       41.80      8.10 o 
  -8   1   8     1050.52      955.46     36.26 o 
  -7   1   8      385.98      347.21     18.77 o 
  -6   1   8       82.76       70.99      8.10 o 
  -5   1   8      626.64      693.81     16.21 o 
  -4   1   8      292.32      251.03      8.38 o 
  -3   1   8      162.00      174.04      6.61 o 
  -2   1   8     2476.52     2640.03     39.80 o 
  -1   1   8      535.53      572.43     18.34 o 
   0   1   8      255.50      243.15      8.14 o 
   1   1   8       22.71       26.04      2.51 o 
   2   1   8     1322.87     1515.88     21.79 o 
   3   1   8      657.16      645.04     12.77 o 
   4   1   8        7.98        8.59      2.43 o 
   5   1   8      152.78      163.20      6.37 o 
   6   1   8       38.26       35.37      3.65 o 
   7   1   8      852.85      816.32     22.43 o 
   8   1   8        7.02       11.94      5.12 o 
   9   1   8       21.81       39.67      8.53 o 
  10   1   8       72.95       95.12     14.50 o 
 -11   2   8       17.19       26.02      8.10 o 
 -10   2   8       67.22       54.17     11.09 o 
  -9   2   8       13.48       21.75      6.82 o 
  -8   2   8      124.19      126.26     14.08 o 
  -7   2   8       17.04       15.36      5.12 o 
  -6   2   8       54.21       56.73      8.53 o 
  -5   2   8       65.87       64.55      7.04 o 
  -4   2   8     1075.66     1179.23     41.80 o 
  -3   2   8       20.31       16.88      5.33 o 
  -2   2   8      900.04      898.96     17.49 o 
  -1   2   8     3123.37     3303.34     49.28 o 
   0   2   8     1482.96     1457.49     25.92 o 
   1   2   8      340.93      343.51      7.58 o 
   2   2   8     1073.50     1062.05     16.69 o 
   3   2   8      581.33      489.94     10.70 o 
   4   2   8      692.91      704.39     14.08 o 
   5   2   8      648.41      619.38     13.73 o 
   6   2   8      134.08      128.06      6.08 o 
   7   2   8      271.16      242.71     11.76 o 
   8   2   8       82.75       77.63     12.37 o 
   9   2   8       56.43       61.42     11.09 o 
  10   2   8       36.21       55.45     10.66 o 
 -11   3   8       91.54      123.27     17.06 o 
 -10   3   8       40.18       37.11      8.53 o 
  -9   3   8      126.02      116.87     14.93 o 
  -8   3   8      740.41      700.82     31.14 o 
  -7   3   8       31.59       25.59      6.82 o 
  -6   3   8      344.14      339.10     18.34 o 
  -5   3   8      151.77      167.64      6.94 o 
  -4   3   8     2559.07     2673.98     58.65 o 
  -3   3   8        7.99       11.27      2.25 o 
  -2   3   8      779.73      798.31     16.44 o 
  -1   3   8      903.49     1045.89     20.48 o 
   0   3   8      566.46      641.65     15.21 o 
   1   3   8       39.59       51.38      3.77 o 
   2   3   8     2609.71     2804.17     36.18 o 
   3   3   8      381.29      348.54      9.64 o 
   4   3   8       55.70       53.41      4.26 o 
   5   3   8      360.80      347.78     12.60 o 
   6   3   8      704.93      605.26     14.46 o 
   7   3   8      321.69      303.41     13.27 o 
   8   3   8       44.47       41.44     10.66 o 
   9   3   8       16.98       40.10      8.53 o 
 -11   4   8      156.74      173.18     20.47 o 
 -10   4   8       47.10       42.65      9.38 o 
  -9   4   8      164.26      158.68     14.50 o 
  -8   4   8       69.90       60.57     10.66 o 
  -7   4   8      119.36      108.34     13.22 o 
  -6   4   8       30.32       36.26      7.68 o 
  -5   4   8      123.90      114.02     11.09 o 
  -4   4   8     1060.46     1036.28     20.60 o 
  -3   4   8      146.60      116.76      5.83 o 
  -2   4   8      518.30      527.43     16.03 o 
  -1   4   8       93.79      128.59      6.13 o 
   0   4   8     2822.19     3121.12     48.07 o 
   1   4   8     1006.04      953.02     14.61 o 
   2   4   8      132.24      154.52      5.12 o 
   3   4   8     1996.82     2069.52     28.87 o 
   4   4   8       28.14       28.75      3.24 o 
   5   4   8       79.85       74.44      5.39 o 
   6   4   8       70.27       68.33      5.56 o 
   7   4   8      431.76      372.05     11.80 o 
   8   4   8       42.65       44.79      8.96 o 
 -11   5   8        2.57       10.66      5.97 o 
 -10   5   8      176.25      187.68     20.05 o 
  -9   5   8       95.26       92.13     13.65 o 
  -8   5   8      126.61      114.74     14.50 o 
  -7   5   8      231.91      220.52     16.21 o 
  -6   5   8      977.43      991.72     35.40 o 
  -5   5   8       73.93       73.79      9.81 o 
  -4   5   8      381.25      396.10     11.57 o 
  -3   5   8      685.79      683.98     28.37 o 
  -2   5   8      437.29      456.42     10.37 o 
  -1   5   8      656.36      770.70     17.46 o 
   0   5   8       88.64       82.44      5.53 o 
   1   5   8      400.06      391.97     30.07 o 
   2   5   8       80.60       64.80      6.01 o 
   3   5   8      249.50      213.31      9.64 o 
   4   5   8       15.66       18.14      3.58 o 
   5   5   8      591.98      569.88     17.85 o 
   6   5   8       55.24       59.16      6.76 o 
   7   5   8      134.77      170.89     22.61 o 
   8   5   8       50.39       43.08      9.38 o 
   9   5   8       69.57       97.25     14.50 o 
 -11   6   8      100.07      107.92     16.64 o 
 -10   6   8       74.66       90.43     14.08 o 
  -9   6   8       44.96       37.54      8.53 o 
  -8   6   8       26.22       33.70      8.53 o 
  -7   6   8      361.74      357.87     21.33 o 
  -6   6   8      578.68      534.04     25.59 o 
  -5   6   8      757.79      783.99     30.28 o 
  -4   6   8      142.77      153.00      6.94 o 
  -3   6   8      544.04      547.86     11.61 o 
  -2   6   8     2015.34     1993.68     28.00 o 
  -1   6   8      952.35     1075.65     22.46 o 
   0   6   8     1713.57     1627.96     30.60 o 
   1   6   8       74.00       67.57      6.18 o 
   2   6   8     1900.76     1853.01     35.56 o 
   3   6   8      836.86      838.45     21.83 o 
   4   6   8       35.23       47.92      5.88 o 
   5   6   8      199.16      210.84     10.81 o 
   6   6   8       44.23       46.47      6.31 o 
   7   6   8       71.90       72.03      7.82 o 
   8   6   8       46.55       78.48     12.80 o 
   9   6   8       90.85      110.48     16.21 o 
 -10   7   8       11.11       12.80      5.97 o 
  -9   7   8      165.74      164.65     15.78 o 
  -8   7   8       46.09       58.86     11.09 o 
  -7   7   8      279.64      270.00     18.77 o 
  -6   7   8      186.32      160.81     14.08 o 
  -5   7   8     1114.95     1083.43     38.39 o 
  -4   7   8      921.93      881.36     37.96 o 
  -3   7   8      109.73      104.73      4.81 o 
  -2   7   8      131.84      138.79      5.79 o 
  -1   7   8      109.03      100.24     10.66 o 
   0   7   8      120.07      128.40      7.24 o 
   1   7   8       73.43       64.81      6.48 o 
   2   7   8      492.46      462.47     15.48 o 
   3   7   8      398.76      363.25     13.83 o 
   4   7   8      121.16      111.16      9.17 o 
   5   7   8       80.49       82.18      8.56 o 
   6   7   8      336.27      290.68     13.83 o 
   7   7   8      329.95      348.64     15.73 o 
   8   7   8       28.85       31.48      6.61 o 
   9   7   8       10.39       16.21      6.82 o 
 -10   8   8       92.96      110.90     16.64 o 
  -9   8   8       28.03       25.17      8.10 o 
  -8   8   8        4.81       11.94      5.55 o 
  -7   8   8       13.18       21.33      6.82 o 
  -6   8   8       22.44       25.59      6.82 o 
  -5   8   8        3.23        8.10      4.27 o 
  -4   8   8      432.86      366.83     20.90 o 
  -3   8   8      289.71      281.50      8.72 o 
  -2   8   8       17.64       19.79      3.06 o 
  -1   8   8     1781.52     1815.37     33.92 o 
   0   8   8      159.31      141.56     20.47 o 
   1   8   8      757.21      719.63     33.70 o 
   2   8   8      275.18      240.84     11.41 o 
   3   8   8       42.49       52.30      6.86 o 
   4   8   8      521.12      468.54     17.46 o 
   5   8   8      270.70      276.42     13.53 o 
   6   8   8      128.82      141.25     11.47 o 
   7   8   8       46.69       49.36      7.04 o 
   8   8   8       46.26       59.03      7.35 o 
  -9   9   8       25.36       31.14      8.10 o 
  -8   9   8      250.14      215.83     17.91 o 
  -7   9   8        9.20       14.93      5.55 o 
  -6   9   8      103.31      113.03     14.08 o 
  -5   9   8      326.67      297.73     19.19 o 
  -4   9   8      161.23      145.45     12.80 o 
  -3   9   8      890.31      851.67     31.78 o 
  -2   9   8      603.39      588.89     13.96 o 
  -1   9   8      482.69      470.30     15.08 o 
   0   9   8      220.44      212.32     10.24 o 
   1   9   8     1705.20     1598.16     33.91 o 
   2   9   8      234.59      214.13     11.15 o 
   3   9   8      559.93      518.60     21.75 o 
   4   9   8       26.48       24.10      4.97 o 
   5   9   8       16.54       17.21      4.91 o 
   6   9   8       17.43       29.77      5.76 o 
   7   9   8      101.31      125.24     11.45 o 
   8   9   8       41.57       31.49      6.13 o 
  -9  10   8      115.46      120.71     17.06 o 
  -8  10   8       39.96       42.23      8.96 o 
  -7  10   8       70.55       69.53     11.94 o 
  -6  10   8      104.45      130.52     15.36 o 
  -5  10   8       27.72       27.30      7.25 o 
  -4  10   8       93.57      111.33     13.65 o 
  -3  10   8       45.81       47.20      5.74 o 
  -2  10   8      114.22      103.43      6.37 o 
  -1  10   8      112.65      121.00      7.69 o 
   0  10   8      389.17      326.87     13.26 o 
   1  10   8       12.89       17.61      4.37 o 
   2  10   8      147.46      135.50     17.06 o 
   3  10   8      143.34      133.14     10.85 o 
   4  10   8       16.39       15.31      4.19 o 
   5  10   8       58.81       59.87     10.24 o 
   6  10   8        0.41        1.92      3.02 o 
   7  10   8       51.23       78.99      9.29 o 
   8  10   8        3.94        0.30      7.25 o 
  -8  11   8        4.77       11.52      5.55 o 
  -7  11   8       28.40       39.67      9.38 o 
  -6  11   8      170.79      174.46     15.36 o 
  -5  11   8      120.13      106.64     14.50 o 
  -4  11   8       44.69       53.74     10.66 o 
  -3  11   8      125.41      125.40     15.36 o 
  -2  11   8      190.30      191.25     10.35 o 
  -1  11   8       83.91       75.71      7.24 o 
   0  11   8      196.29      172.92     10.10 o 
   1  11   8      188.19      184.86     10.86 o 
   2  11   8      160.31      133.97     10.70 o 
   3  11   8       17.45       26.50      7.04 o 
   4  11   8       39.39       53.76      7.38 o 
   5  11   8       64.97       84.94      9.64 o 
   6  11   8       27.93       31.88      5.71 o 
   7  11   8       24.38       33.84      6.55 o 
  -8  12   8       26.42       38.39      9.81 o 
  -7  12   8       94.91      114.74     15.78 o 
  -6  12   8       19.17       23.46      5.97 o 
  -5  12   8      212.90      205.17     16.64 o 
  -4  12   8      107.89      111.33     14.50 o 
  -3  12   8       70.39       78.91     12.80 o 
  -2  12   8       90.48       90.12      8.81 o 
  -1  12   8        9.65       12.75      8.10 o 
   0  12   8       21.52       31.90      5.40 o 
   1  12   8       11.46       14.76      4.06 o 
   2  12   8       42.91       35.90      6.18 o 
   3  12   8       29.84       40.40      6.55 o 
   4  12   8       72.70       62.08     11.30 o 
   5  12   8        0.15        7.72      9.81 o 
   6  12   8       14.04       23.87      7.68 o 
  -7  13   8       39.30       51.61     11.52 o 
  -6  13   8        5.35        4.27      5.55 o 
  -5  13   8       15.71       25.59      8.10 o 
  -4  13   8        6.49       15.36      5.97 o 
  -3  13   8       38.36       40.52      9.38 o 
  -2  13   8        9.11       -1.28      4.27 o 
  -1  13   8       16.44       26.69      8.10 o 
   0  13   8       30.06       30.99      5.57 o 
   1  13   8       57.37       78.75      8.89 o 
   2  13   8      146.87      126.32     11.31 o 
   3  13   8        2.75        4.75      3.46 o 
   4  13   8       44.38       57.70      8.08 o 
   5  13   8       14.79       17.05      4.71 o 
  -6  14   8       13.06       23.03      7.25 o 
  -5  14   8        9.09       11.94      5.55 o 
  -4  14   8        4.33       -1.28      4.69 o 
  -3  14   8        0.52        2.56      4.69 o 
  -2  14   8       36.50       46.92     10.66 o 
  -1  14   8       36.19       40.59     13.22 o 
   0  14   8        6.55       11.94      5.55 o 
   1  14   8       18.97       31.86      5.97 o 
   2  14   8       48.90       70.95     11.73 o 
   3  14   8       19.52       21.54      5.88 o 
   4  14   8       29.23       33.05      6.78 o 
  -4  15   8       27.90       33.27      9.38 o 
  -3  15   8       55.02       62.28     11.52 o 
  -2  15   8      121.61       98.96     15.78 o 
  -1  15   8        3.90       11.20      7.46 o 
   0  15   8        5.14        4.23      3.28 o 
   1  15   8       59.56       57.16     10.66 o 
   2  15   8        9.12        3.63      4.48 o 
   3  15   8       12.04        9.74      8.32 o 
  -3 -15   9       58.15       68.67     12.37 o 
  -2 -15   9       86.14      124.13     16.64 o 
  -1 -15   9       81.00      102.80     14.08 o 
   0 -15   9       24.96       24.31      6.82 o 
  -5 -14   9       19.09       41.80     10.66 o 
  -4 -14   9      169.62      197.92     17.91 o 
  -3 -14   9       10.52       13.22      6.40 o 
  -2 -14   9      149.29      171.90     16.21 o 
  -1 -14   9        6.94       19.19      5.55 o 
   0 -14   9       80.50      114.74     14.08 o 
  -6 -13   9        8.68       -2.56      5.12 o 
  -5 -13   9       10.12        9.81      5.97 o 
  -4 -13   9       97.12       96.40     14.50 o 
  -3 -13   9        0.53       -1.71      2.99 o 
  -2 -13   9       50.10       55.88     10.24 o 
  -1 -13   9       43.13       45.64      8.96 o 
   0 -13   9       79.78       81.47     11.94 o 
   1 -13   9       31.97       33.27      7.68 o 
  -7 -12   9       27.67       23.03      8.10 o 
  -6 -12   9        2.99       -2.56      5.12 o 
  -5 -12   9       33.10       30.28      8.10 o 
  -4 -12   9       18.08       17.06      5.97 o 
  -3 -12   9       58.91       69.95     11.94 o 
  -2 -12   9       11.66       11.09      4.27 o 
  -1 -12   9      138.99      145.03     15.36 o 
   0 -12   9        5.65        2.99      3.41 o 
   1 -12   9       65.74       75.50     10.66 o 
  -8 -11   9       74.37       85.31     13.65 o 
  -7 -11   9       93.31      102.80     14.93 o 
  -6 -11   9      147.66      167.21     18.77 o 
  -5 -11   9      366.26      372.80     23.46 o 
  -4 -11   9      232.31      240.57     18.34 o 
  -3 -11   9       48.42       48.63      9.38 o 
  -2 -11   9       57.04       64.41     10.66 o 
  -1 -11   9      228.21      212.85     15.36 o 
   0 -11   9      114.35       98.96     11.94 o 
   1 -11   9       17.06       17.49      4.69 o 
   7 -11   9        1.36        8.10      6.40 o 
  -9 -10   9       28.41       37.11      8.96 o 
  -8 -10   9       66.29       63.13     11.52 o 
  -7 -10   9       34.01       43.08      9.38 o 
  -6 -10   9      307.51      348.92     22.61 o 
  -5 -10   9        9.69       13.65      5.97 o 
  -4 -10   9      241.15      238.44     17.91 o 
  -3 -10   9       87.79       99.39     13.22 o 
  -2 -10   9       16.39       13.65      5.12 o 
  -1 -10   9       83.55       86.59     11.09 o 
   0 -10   9       43.54       48.20      8.10 o 
   1 -10   9      411.83      394.56     20.05 o 
   2 -10   9      303.22      333.13     17.49 o 
   6 -10   9      148.11      121.14     16.64 o 
   7 -10   9       21.49       32.42      8.53 o 
  -9  -9   9       62.24      100.67     14.08 o 
  -8  -9   9       47.50       52.89     10.24 o 
  -7  -9   9       35.69       49.05      9.81 o 
  -6  -9   9       82.04       78.48     12.37 o 
  -5  -9   9       73.74       90.85     13.22 o 
  -4  -9   9       24.65       17.06      6.82 o 
  -3  -9   9      276.59      265.74     17.49 o 
  -2  -9   9      249.15      243.13     16.21 o 
  -1  -9   9      109.25      121.14     12.80 o 
   0  -9   9      253.76      242.71     14.93 o 
   1  -9   9       54.42       57.58      8.96 o 
   2  -9   9       59.71       66.97      8.53 o 
   5  -9   9      199.15      208.58     17.91 o 
   6  -9   9       93.90      116.87     16.64 o 
   7  -9   9      161.26      188.11     20.90 o 
   8  -9   9        9.74       11.09      5.97 o 
  -9  -8   9       76.67       81.90     12.37 o 
  -8  -8   9       81.95       66.97     10.66 o 
  -7  -8   9       14.80       12.37      5.55 o 
  -6  -8   9       15.95       19.62      6.40 o 
  -5  -8   9       25.07       17.91      6.40 o 
  -4  -8   9     1084.90     1027.55     36.68 o 
  -3  -8   9      193.52      183.84     14.08 o 
  -2  -8   9     1977.79     1935.67     52.89 o 
  -1  -8   9      278.05      235.88     14.50 o 
   0  -8   9     1655.27     1634.53     45.21 o 
   1  -8   9      106.10      105.36      8.96 o 
   2  -8   9       78.23       70.38      8.53 o 
   4  -8   9      355.66      284.08     19.62 o 
   5  -8   9       97.34      108.77     14.93 o 
   6  -8   9      117.72      127.11     16.64 o 
   7  -8   9      158.62      167.63     19.62 o 
   8  -8   9       11.15        7.25      5.97 o 
  -8  -7   9      158.68      147.59     13.65 o 
  -7  -7   9       58.96       52.89      9.81 o 
  -6  -7   9      171.08      169.34     14.08 o 
  -5  -7   9      687.06      650.91     27.73 o 
  -4  -7   9     1166.28     1090.68     36.68 o 
  -3  -7   9       88.51      104.08     11.52 o 
  -2  -7   9       22.53       30.71      6.40 o 
  -1  -7   9      593.36      551.10     22.61 o 
   0  -7   9      123.00      113.46      9.38 o 
   1  -7   9      455.16      440.62     18.77 o 
   2  -7   9       59.86       45.21      6.82 o 
   3  -7   9      466.04      471.33     18.77 o 
   4  -7   9       75.11       71.23     11.52 o 
   5  -7   9      795.78      736.22     33.70 o 
   6  -7   9       67.48       71.66     12.37 o 
   7  -7   9       53.01       58.86     11.09 o 
   8  -7   9       66.14       77.20     13.22 o 
   9  -7   9       82.45       96.83     15.78 o 
 -10  -6   9        8.08       15.78      5.97 o 
  -9  -6   9       56.37       70.38     11.09 o 
  -8  -6   9       75.24       82.11      7.99 o 
  -7  -6   9        2.86        6.87      2.85 o 
  -6  -6   9       58.70       49.48      8.96 o 
  -5  -6   9       65.72       50.33      8.53 o 
  -4  -6   9       64.54       64.41      9.38 o 
  -3  -6   9      230.71      233.32     14.50 o 
  -2  -6   9       87.27       79.76      9.38 o 
  -1  -6   9        0.42        1.28      1.71 o 
   0  -6   9       25.41       33.27      5.55 o 
   1  -6   9      374.62      357.02     16.21 o 
   2  -6   9      102.40      115.59      8.53 o 
   3  -6   9       53.66       57.44      5.60 o 
   4  -6   9      179.29      129.67     12.37 o 
   5  -6   9      264.50      273.84     18.77 o 
   6  -6   9       37.78       32.84      7.25 o 
   7  -6   9       55.70       64.41     11.52 o 
   8  -6   9        9.42        8.96      4.69 o 
   9  -6   9       53.98       63.56     13.22 o 
 -11  -5   9        8.43       11.52      6.82 o 
 -10  -5   9      176.18      191.95     16.21 o 
  -9  -5   9       47.58       57.16      9.81 o 
  -8  -5   9      118.41      136.73      8.59 o 
  -7  -5   9      570.57      532.60     16.88 o 
  -6  -5   9     3770.52     3754.70     60.01 o 
  -5  -5   9      115.56      107.98      6.45 o 
  -4  -5   9       94.20       82.21      5.10 o 
  -3  -5   9       24.72       43.51      7.25 o 
  -2  -5   9       63.02       84.88      7.68 o 
  -1  -5   9      144.19      121.99      8.96 o 
   0  -5   9      266.33      251.66     12.80 o 
   1  -5   9      152.93      144.60      9.38 o 
   2  -5   9      245.98      219.24     11.52 o 
   3  -5   9      265.22      252.66      9.70 o 
   4  -5   9     1208.53     1201.16     40.52 o 
   5  -5   9      383.67      354.03     20.90 o 
   6  -5   9       19.99       19.62      6.82 o 
   7  -5   9      217.32      221.38     17.91 o 
   8  -5   9        9.06       11.52      5.12 o 
   9  -5   9       10.58       17.06      7.25 o 
 -11  -4   9       20.92       37.11      9.38 o 
 -10  -4   9      230.07      203.46     17.06 o 
  -9  -4   9       63.17       74.22     11.52 o 
  -8  -4   9       57.51       69.10     10.24 o 
  -7  -4   9        0.82        0.20      1.92 o 
  -6  -4   9     1439.02     1398.10     28.65 o 
  -5  -4   9       59.57       72.72      5.43 o 
  -4  -4   9     1037.29      935.55     23.46 o 
  -3  -4   9      305.22      253.06     18.55 o 
  -2  -4   9       52.58       41.96      2.71 o 
  -1  -4   9      142.65      146.31      9.38 o 
   0  -4   9      402.25      347.21     15.36 o 
   1  -4   9     1871.42     1930.55     45.21 o 
   2  -4   9      102.56      112.67      6.13 o 
   3  -4   9      537.85      505.97     14.24 o 
   4  -4   9      100.50      100.60      8.74 o 
   5  -4   9      279.47      246.54     17.06 o 
   6  -4   9      192.28      168.91     14.50 o 
   7  -4   9       69.48      101.52     14.08 o 
   8  -4   9        1.76        6.40      4.27 o 
   9  -4   9      191.31      202.18     18.34 o 
 -11  -3   9      142.15      168.49     19.19 o 
 -10  -3   9       63.00       76.78     12.80 o 
  -9  -3   9      296.36      286.64     19.19 o 
  -8  -3   9      122.96      127.54     11.94 o 
  -7  -3   9       35.51       39.79      5.10 o 
  -6  -3   9      385.78      358.49     12.21 o 
  -5  -3   9      522.27      552.00     14.74 o 
  -4  -3   9     1672.65     1695.51     29.65 o 
  -3  -3   9      122.79      112.90      6.82 o 
  -2  -3   9     1606.13     1787.08     28.42 o 
  -1  -3   9      131.85      137.45      4.91 o 
   0  -3   9      114.83      127.54      8.53 o 
   1  -3   9       95.41       77.63      6.40 o 
   2  -3   9      747.31      809.69     18.28 o 
   3  -3   9      346.21      289.13      9.94 o 
   4  -3   9       13.40       16.76      2.28 o 
   5  -3   9      174.24      171.05     13.65 o 
   6  -3   9       78.06       72.09     11.09 o 
   7  -3   9       91.40      102.80     13.65 o 
   8  -3   9        7.95        3.84      5.12 o 
   9  -3   9       81.23       99.39     15.36 o 
  10  -3   9       28.28       27.73      9.81 o 
 -11  -2   9       47.23       62.70     11.09 o 
 -10  -2   9        6.12       -0.43      3.84 o 
  -9  -2   9        1.75        3.41      3.41 o 
  -8  -2   9      155.46      171.90     13.65 o 
  -7  -2   9       59.00       60.04      6.13 o 
  -6  -2   9       36.08       46.98      5.13 o 
  -5  -2   9      681.03      692.75     16.74 o 
  -4  -2   9     1425.86     1367.17     25.33 o 
  -3  -2   9      588.01      673.59     14.87 o 
  -2  -2   9     6872.77     7573.16    111.33 o 
  -1  -2   9       40.34       40.67      2.63 o 
   0  -2   9     1083.20     1120.96     30.28 o 
   1  -2   9     1699.79     1901.97     45.21 o 
   2  -2   9      766.83      754.33     16.99 o 
   3  -2   9      103.94       98.20      5.05 o 
   4  -2   9       58.49       65.54      3.82 o 
   5  -2   9      505.64      486.96     14.14 o 
   6  -2   9        4.00        5.55      4.27 o 
   7  -2   9      372.45      330.15     20.90 o 
   8  -2   9       15.27        2.99      4.27 o 
   9  -2   9       59.51       58.44     11.09 o 
  10  -2   9       29.53       35.40      9.81 o 
 -11  -1   9      414.26      384.32     25.59 o 
 -10  -1   9      242.74      246.97     18.77 o 
  -9  -1   9      289.40      299.44     19.19 o 
  -8  -1   9      279.41      254.65     17.06 o 
  -7  -1   9        2.99       13.65      4.27 o 
  -6  -1   9      217.41      198.37      8.43 o 
  -5  -1   9      155.38      182.36     10.66 o 
  -4  -1   9      357.21      412.33     17.49 o 
  -3  -1   9       58.17       64.02      4.19 o 
  -2  -1   9      915.23      954.82     18.03 o 
  -1  -1   9      243.86      236.81      5.87 o 
   0  -1   9      807.47      855.23     24.74 o 
   1  -1   9      294.05      290.05     12.80 o 
   2  -1   9      411.44      461.09     10.34 o 
   3  -1   9       63.22       60.43      5.50 o 
   4  -1   9      278.72      252.84      7.81 o 
   5  -1   9      235.08      213.20      7.31 o 
   6  -1   9       45.73       38.82      8.53 o 
   7  -1   9      139.27      135.64     14.93 o 
   8  -1   9       15.75       21.33      6.40 o 
   9  -1   9       34.78       50.33      9.38 o 
  10  -1   9       60.87       73.79     13.22 o 
 -11   0   9        7.01       18.34      6.40 o 
 -10   0   9      177.64      156.97     14.50 o 
  -9   0   9       13.58        3.84      3.41 o 
  -8   0   9       68.77       52.04      8.96 o 
  -7   0   9      245.37      223.08     14.93 o 
  -6   0   9        0.04        3.84      1.81 o 
  -5   0   9      798.93      797.60     18.16 o 
  -4   0   9      102.73       95.36      5.13 o 
  -3   0   9     1680.91     1853.65     30.46 o 
  -2   0   9       77.79       71.55      4.06 o 
  -1   0   9     1000.07     1001.11     27.73 o 
   0   0   9       26.15       26.45      4.69 o 
   1   0   9      227.39      171.39      7.08 o 
   2   0   9       12.89       13.26      2.04 o 
   3   0   9      830.89      802.94     18.04 o 
   4   0   9       59.36       60.35      4.33 o 
   5   0   9        8.46       12.22      1.99 o 
   6   0   9      144.61      137.46      7.99 o 
   7   0   9       30.82       35.83      8.53 o 
   8   0   9       62.88       54.60     10.24 o 
   9   0   9       24.60       40.10      8.96 o 
  10   0   9        0.37       -3.41      4.69 o 
 -11   1   9      414.76      457.26     27.73 o 
 -10   1   9      243.03      232.04     18.34 o 
  -9   1   9      290.93      259.34     18.77 o 
  -8   1   9      277.57      235.88     16.64 o 
  -7   1   9        3.01        7.25      3.41 o 
  -6   1   9      209.18      199.59     13.01 o 
  -5   1   9      156.87      183.53     12.37 o 
  -4   1   9      356.77      425.70     11.72 o 
  -3   1   9       60.43       68.65      4.22 o 
  -2   1   9      911.63      936.27     26.02 o 
  -1   1   9      241.12      235.03     11.52 o 
   0   1   9      794.63      823.24     20.47 o 
   1   1   9      296.48      280.24     13.01 o 
   2   1   9      413.34      485.99     10.44 o 
   3   1   9       59.13       55.74      4.09 o 
   4   1   9      279.50      233.52     10.71 o 
   5   1   9      237.64      207.91      7.51 o 
   6   1   9       45.63       58.46      7.65 o 
   7   1   9      141.12      133.08     12.80 o 
   8   1   9       15.07       13.65      5.97 o 
   9   1   9       33.87       57.58     11.09 o 
  10   1   9       60.26       72.94     12.80 o 
 -11   2   9       46.24       45.64     10.24 o 
 -10   2   9        5.59        2.99      3.41 o 
  -9   2   9        1.84       -2.99      2.99 o 
  -8   2   9      153.66      125.40     11.94 o 
  -7   2   9       59.61       64.41      9.81 o 
  -6   2   9       42.21       55.88      8.53 o 
  -5   2   9      674.66      655.46     20.90 o 
  -4   2   9     1440.10     1392.32     50.12 o 
  -3   2   9      581.51      689.24     17.06 o 
  -2   2   9     6886.79     7466.75     98.93 o 
  -1   2   9       37.85       35.44      5.55 o 
   0   2   9     1059.17     1132.14     22.29 o 
   1   2   9     1706.74     1993.29     33.91 o 
   2   2   9      769.22      733.93     13.47 o 
   3   2   9      100.51       98.83      4.58 o 
   4   2   9       59.75       57.73      4.33 o 
   5   2   9      521.00      485.76     22.20 o 
   6   2   9        4.25        7.51      2.04 o 
   7   2   9      375.75      336.11     14.50 o 
   8   2   9       14.90       13.22      5.12 o 
   9   2   9       56.52       82.75     12.80 o 
  10   2   9       30.01       34.12      9.38 o 
 -11   3   9      143.25      177.44     20.47 o 
 -10   3   9       63.37       66.11     11.94 o 
  -9   3   9      296.61      282.80     19.62 o 
  -8   3   9      125.04      107.92     13.65 o 
  -7   3   9       33.89       34.55      7.68 o 
  -6   3   9      380.17      338.68     18.77 o 
  -5   3   9      522.19      544.64     41.80 o 
  -4   3   9     1668.36     1689.20     29.64 o 
  -3   3   9      123.56      112.18      5.71 o 
  -2   3   9     1611.84     1787.87     29.86 o 
  -1   3   9      131.92      126.02     10.66 o 
   0   3   9      111.48      114.21      6.31 o 
   1   3   9       91.71       81.99      5.57 o 
   2   3   9      733.18      814.64     20.09 o 
   3   3   9      343.52      290.93      8.27 o 
   4   3   9       12.61       12.24      2.34 o 
   5   3   9      170.63      174.15      7.09 o 
   6   3   9       77.68       83.02      6.01 o 
   7   3   9       86.40       89.99      8.56 o 
   8   3   9        8.13        3.60      4.48 o 
 -11   4   9       21.88       32.84      8.96 o 
 -10   4   9      232.42      223.94     18.77 o 
  -9   4   9       65.64       51.19      9.81 o 
  -8   4   9       56.53       58.01     10.24 o 
  -7   4   9        0.72        3.41      3.84 o 
  -6   4   9     1433.95     1390.54     43.93 o 
  -5   4   9       59.19       67.54      4.83 o 
  -4   4   9     1047.51      947.35     20.08 o 
  -3   4   9      304.13      262.97      9.11 o 
  -2   4   9       44.55       40.34      3.43 o 
  -1   4   9      145.39      129.07      6.82 o 
   0   4   9      419.37      377.93     18.98 o 
   1   4   9     1857.06     1877.58     60.78 o 
   2   4   9      105.16      101.48      6.18 o 
   3   4   9      532.59      519.67     15.48 o 
   4   4   9      100.10       97.61      7.89 o 
   5   4   9      275.92      268.98     18.13 o 
   6   4   9      189.86      153.35      8.99 o 
   7   4   9       66.74       85.84     13.01 o 
   8   4   9        1.73        8.53      4.69 o 
 -11   5   9        7.72       18.77      6.82 o 
 -10   5   9      176.44      200.05     17.91 o 
  -9   5   9       47.13       50.76     10.24 o 
  -8   5   9      123.58      132.66     15.78 o 
  -7   5   9      564.32      583.94     27.30 o 
  -6   5   9     3761.78     3828.68     90.85 o 
  -5   5   9      121.62      101.09     11.52 o 
  -4   5   9       94.17       97.54      9.17 o 
  -3   5   9       25.91       40.95      5.55 o 
  -2   5   9       62.14       76.32      4.50 o 
  -1   5   9      145.59      129.67      6.78 o 
   0   5   9      262.25      251.33      9.94 o 
   1   5   9      159.33      134.53      7.35 o 
   2   5   9      245.54      195.99     17.91 o 
   3   5   9      265.71      259.11     10.98 o 
   4   5   9     1212.12     1162.69     50.76 o 
   5   5   9      379.48      338.64     13.48 o 
   6   5   9       18.52       14.34      4.91 o 
   7   5   9      217.11      235.73     11.84 o 
   8   5   9        9.59       20.05      6.40 o 
   9   5   9       10.73       19.19      7.25 o 
 -10   6   9        7.16       13.22      5.55 o 
  -9   6   9       55.93       53.74     11.09 o 
  -8   6   9       76.04       72.51     11.94 o 
  -7   6   9        2.87        5.55      5.12 o 
  -6   6   9       57.55       48.20      9.38 o 
  -5   6   9       65.39       53.74      9.38 o 
  -4   6   9       67.68       71.00      5.43 o 
  -3   6   9      228.91      239.91      7.53 o 
  -2   6   9       84.63       75.27      4.89 o 
  -1   6   9        1.14        0.62      2.56 o 
   0   6   9       25.47       31.46      4.30 o 
   1   6   9      381.92      355.12     12.49 o 
   2   6   9       99.26      104.05      7.38 o 
   3   6   9       53.81       56.08      6.61 o 
   4   6   9      176.42      155.35     14.50 o 
   5   6   9      264.11      243.87     11.89 o 
   6   6   9       36.22       49.48      6.61 o 
   7   6   9       56.49       68.21      8.08 o 
   8   6   9       10.15       17.91      5.55 o 
   9   6   9       54.87       58.86     11.09 o 
 -10   7   9       48.95       51.61     10.66 o 
  -9   7   9       51.50       48.63      9.81 o 
  -8   7   9      153.79      159.96     14.93 o 
  -7   7   9       59.80       59.29     10.24 o 
  -6   7   9      178.17      178.30     14.93 o 
  -5   7   9      681.89      615.93     27.73 o 
  -4   7   9     1165.26     1070.53     23.16 o 
  -3   7   9       91.37      101.60      5.19 o 
  -2   7   9       24.80       32.19      3.68 o 
  -1   7   9      586.86      561.92     15.95 o 
   0   7   9      120.81      123.82      7.54 o 
   1   7   9      459.03      429.13     14.63 o 
   2   7   9       60.11       55.32      6.61 o 
   3   7   9      473.41      467.64     16.42 o 
   4   7   9       74.79       70.55      7.82 o 
   5   7   9      794.38      763.00     34.12 o 
   6   7   9       69.74       56.01      7.27 o 
   7   7   9       55.00       60.23     10.88 o 
   8   7   9       64.41       85.74     14.08 o 
   9   7   9       82.32      113.03     15.36 o 
 -10   8   9        0.69       11.52      5.97 o 
  -9   8   9       79.74       79.34     12.80 o 
  -8   8   9       79.83       78.48     12.80 o 
  -7   8   9       16.59       15.78      5.97 o 
  -6   8   9       17.30       23.03      6.82 o 
  -5   8   9       25.09       20.47      6.40 o 
  -4   8   9     1079.37     1011.34     37.54 o 
  -3   8   9      191.00      186.60      7.39 o 
  -2   8   9     1990.77     1885.36     29.23 o 
  -1   8   9      278.33      234.74     16.21 o 
   0   8   9     1651.79     1578.59     47.13 o 
   1   8   9      107.25      104.65      8.56 o 
   2   8   9       75.50       74.96      8.74 o 
   3   8   9       44.20       41.02      5.94 o 
   4   8   9      356.43      292.35     18.98 o 
   5   8   9       92.39       93.37     10.24 o 
   6   8   9      117.51      107.66     10.38 o 
   7   8   9      154.52      186.25     11.54 o 
   8   8   9       10.92       22.65      4.80 o 
  -9   9   9       62.29       72.51     13.65 o 
  -8   9   9       47.99       60.57     11.52 o 
  -7   9   9       34.98       35.40      8.53 o 
  -6   9   9       82.15       84.03     12.80 o 
  -5   9   9       71.28       62.28     10.66 o 
  -4   9   9       23.68       20.05      6.40 o 
  -3   9   9      279.00      269.00     11.27 o 
  -2   9   9      250.97      233.71     11.65 o 
  -1   9   9      109.51      115.24      7.54 o 
   0   9   9      246.97      224.24     10.86 o 
   1   9   9       57.11       54.36      6.78 o 
   2   9   9       53.48       54.37      6.78 o 
   3   9   9      152.03      139.64      9.83 o 
   4   9   9      170.53      178.44     11.58 o 
   5   9   9      205.50      213.65     12.19 o 
   6   9   9       95.77       99.45     10.20 o 
   7   9   9      157.51      196.15     13.31 o 
   8   9   9        9.77       13.22      4.71 o 
  -9  10   9       26.72       20.05      6.82 o 
  -8  10   9       64.36       59.72     11.52 o 
  -7  10   9       33.15       54.60     10.24 o 
  -6  10   9      306.85      289.63     20.05 o 
  -5  10   9       10.63        5.97      3.84 o 
  -4  10   9      241.35      227.78     17.06 o 
  -3  10   9       87.86       79.39      7.58 o 
  -2  10   9       13.45       19.42      3.18 o 
  -1  10   9       83.68       89.50      9.81 o 
   0  10   9       50.12       44.58      6.03 o 
   1  10   9      415.78      370.37     15.07 o 
   2  10   9      306.56      313.06     14.17 o 
   3  10   9       54.00       63.50      7.82 o 
   4  10   9        3.11        8.69      3.84 o 
   5  10   9       63.37       69.25      8.56 o 
   6  10   9      148.10      153.20     12.87 o 
   7  10   9       22.74        8.53      7.25 o 
  -8  11   9       72.29       65.69     12.37 o 
  -7  11   9       96.70       69.53     12.80 o 
  -6  11   9      147.39      158.25     14.93 o 
  -5  11   9      366.58      354.03     22.61 o 
  -4  11   9      230.04      239.29     18.34 o 
  -3  11   9       46.82       48.63      9.38 o 
  -2  11   9       56.38       53.50      6.76 o 
  -1  11   9      224.04      195.40     14.72 o 
   0  11   9      118.09      122.04     11.09 o 
   1  11   9       17.36       15.75      4.37 o 
   2  11   9       58.85       54.85      8.74 o 
   3  11   9       28.33       31.36      5.73 o 
   4  11   9       65.01       74.78      9.11 o 
   5  11   9        1.14        2.23      3.46 o 
   6  11   9      100.11       89.39     10.32 o 
   7  11   9        1.45       -2.17      7.04 o 
  -7  12   9       28.10       31.99      9.38 o 
  -6  12   9        3.14       -5.12      5.12 o 
  -5  12   9       33.76       38.82      9.38 o 
  -4  12   9       18.17       17.91      5.55 o 
  -3  12   9       58.41       53.74     10.24 o 
  -2  12   9       12.19       22.56      4.37 o 
  -1  12   9      137.88      129.73     10.32 o 
   0  12   9        5.63        6.90      3.28 o 
   1  12   9       66.01       84.54      8.73 o 
   2  12   9       38.87       54.40     12.37 o 
   3  12   9       20.74       32.00      6.13 o 
   4  12   9       45.47       44.79      7.38 o 
   5  12   9        1.41        7.69      3.69 o 
   6  12   9       17.14       26.38      6.18 o 
  -6  13   9        9.88       17.06      5.97 o 
  -5  13   9       10.10        6.40      5.55 o 
  -4  13   9       97.14       87.02     13.22 o 
  -3  13   9        0.56        7.55      4.05 o 
  -2  13   9       49.55       58.86     11.94 o 
  -1  13   9       43.71       67.47      8.13 o 
   0  13   9       78.78       86.61      9.05 o 
   1  13   9       32.62       41.21      6.44 o 
   2  13   9        1.83        0.21      3.02 o 
   3  13   9       34.45       42.00      8.53 o 
   4  13   9       32.54       32.69      6.55 o 
   5  13   9        9.05        9.98     12.80 o 
  -5  14   9       17.76       18.77      8.53 o 
  -4  14   9      170.39      185.55     17.06 o 
  -3  14   9       10.97       16.64      6.40 o 
  -2  14   9      147.02      155.26     19.19 o 
  -1  14   9        6.86        7.42      3.89 o 
   0  14   9       82.86       92.56     13.65 o 
   1  14   9        4.62        5.48      3.76 o 
   2  14   9      101.40      120.97     11.46 o 
   3  14   9        0.29        7.00      9.60 o 
   4  14   9       29.57       36.81      6.55 o 
  -4  15   9       22.98       16.21      7.25 o 
  -3  15   9       58.25       63.98     11.94 o 
  -2  15   9       86.28      104.08     17.06 o 
  -1  15   9       81.07       86.37      9.90 o 
   0  15   9       26.29       21.68      5.53 o 
   1  15   9        8.89       11.94      6.40 o 
   2  15   9       28.27       45.03      7.22 o 
  -3 -15  10      135.67      202.61     18.34 o 
  -2 -15  10       15.94       25.59      8.10 o 
  -1 -15  10        7.39       14.08      5.12 o 
   0 -15  10       14.30       11.94      5.55 o 
  -5 -14  10       67.35       90.00     14.93 o 
  -4 -14  10        4.54        8.10      5.55 o 
  -3 -14  10       25.10       26.02      6.82 o 
  -2 -14  10       82.60       93.41     14.08 o 
  -1 -14  10       34.89       41.80      8.96 o 
   0 -14  10       80.05       75.93     11.94 o 
  -6 -13  10        4.42       10.24      6.40 o 
  -5 -13  10       10.08       21.75      7.25 o 
  -4 -13  10       28.56       29.43      8.53 o 
  -3 -13  10       66.52       72.51     11.94 o 
  -2 -13  10       46.76       46.07     10.24 o 
  -1 -13  10       48.06       57.58     10.24 o 
   0 -13  10      132.26      133.51     15.36 o 
   1 -13  10       22.79       24.31      6.40 o 
  -7 -12  10       72.42       72.94     12.80 o 
  -6 -12  10      184.16      156.97     18.77 o 
  -5 -12  10       17.12       36.26      8.96 o 
  -4 -12  10      191.13      218.39     17.91 o 
  -3 -12  10       96.80      102.80     14.08 o 
  -2 -12  10      118.51      110.90     14.50 o 
  -1 -12  10       15.26        7.68      4.27 o 
   0 -12  10      194.39      175.31     14.50 o 
   1 -12  10        7.83        7.25      3.84 o 
  -8 -11  10       26.27       29.43      9.38 o 
  -7 -11  10       74.18       69.10     12.80 o 
  -6 -11  10       44.50       46.49     10.24 o 
  -5 -11  10       27.67       34.55      9.38 o 
  -4 -11  10       96.26       90.85     13.22 o 
  -3 -11  10       58.28       70.38     11.94 o 
  -2 -11  10       77.95       87.87     11.94 o 
  -1 -11  10       21.76       20.90      5.97 o 
   0 -11  10       61.87       71.23     10.66 o 
   1 -11  10      194.81      200.90     14.50 o 
  -9 -10  10        4.47       18.34      5.97 o 
  -8 -10  10       36.74       42.23      9.81 o 
  -7 -10  10        2.45       14.08      6.40 o 
  -6 -10  10      160.80      145.88     17.06 o 
  -5 -10  10       98.70       91.28     13.22 o 
  -4 -10  10       93.76       80.19     12.80 o 
  -3 -10  10      167.66      159.53     14.08 o 
  -2 -10  10       47.11       53.74      9.38 o 
  -1 -10  10       23.09       29.01      6.82 o 
   0 -10  10       89.36      105.78     11.94 o 
   1 -10  10      207.95      208.58     14.50 o 
   2 -10  10        3.84       11.09      3.84 o 
   6 -10  10       31.03       37.54      9.81 o 
   7 -10  10        7.59       13.22      6.82 o 
  -9  -9  10        7.87       12.80      6.40 o 
  -8  -9  10      137.48      121.14     15.78 o 
  -7  -9  10       30.98       33.70      8.53 o 
  -6  -9  10      177.51      193.23     16.21 o 
  -5  -9  10        7.87        9.81      5.12 o 
  -4  -9  10      168.58      147.16     13.65 o 
  -3  -9  10     1392.42     1337.65     43.93 o 
  -2  -9  10      442.38      427.83     22.61 o 
  -1  -9  10      441.77      392.85     20.47 o 
   0  -9  10      264.09      218.39     14.50 o 
   1  -9  10      216.64      193.23     13.22 o 
   2  -9  10        0.90        8.96      3.41 o 
   5  -9  10       45.06       40.95      9.38 o 
   6  -9  10       48.86       49.91     11.09 o 
   7  -9  10       51.86       57.58     12.80 o 
  -9  -8  10       25.14       37.96      8.96 o 
  -8  -8  10       55.66       66.11     10.66 o 
  -7  -8  10       23.86       32.84      8.53 o 
  -6  -8  10       42.77       55.88     10.24 o 
  -5  -8  10      394.12      369.39     21.75 o 
  -4  -8  10       25.63       27.30      7.25 o 
  -3  -8  10       74.64       77.20     11.09 o 
  -2  -8  10        1.07        4.27      3.84 o 
  -1  -8  10      680.80      634.70     26.02 o 
   0  -8  10     1190.37     1146.56     36.26 o 
   1  -8  10       98.31      103.65      9.38 o 
   2  -8  10      238.54      203.04     12.80 o 
   5  -8  10      136.95      103.65     14.93 o 
   6  -8  10        4.64        7.68      5.12 o 
   7  -8  10       22.60       21.75      7.25 o 
   8  -8  10       12.74       28.15      8.53 o 
  -8  -7  10       80.16       73.79     11.94 o 
  -7  -7  10       17.89       19.62      6.40 o 
  -6  -7  10       34.82       49.48      8.96 o 
  -5  -7  10      120.66      135.22     12.37 o 
  -4  -7  10       75.84       76.78     11.09 o 
  -3  -7  10       50.66       48.20      8.53 o 
  -2  -7  10      219.89      201.33     13.65 o 
  -1  -7  10       20.32       24.31      5.55 o 
   0  -7  10      286.38      258.49     14.93 o 
   1  -7  10      351.47      286.21     14.93 o 
   2  -7  10     2091.10     1912.64     48.63 o 
   3  -7  10      271.88      258.06     13.65 o 
   4  -7  10      219.49      181.28     15.36 o 
   5  -7  10       27.05       30.71      8.10 o 
   6  -7  10       31.64       39.67      8.53 o 
   7  -7  10      238.45      190.67     17.49 o 
   8  -7  10        3.14       11.52      5.97 o 
  -8  -6  10      101.62       95.12     12.37 o 
  -7  -6  10      225.13      199.20     15.36 o 
  -6  -6  10      235.73      229.91     15.78 o 
  -5  -6  10      965.11      889.35     33.27 o 
  -4  -6  10      604.52      581.81     24.74 o 
  -3  -6  10      252.03      243.13     14.93 o 
  -2  -6  10     1718.64     1477.13     43.51 o 
  -1  -6  10      148.80      156.97     11.09 o 
   0  -6  10      643.52      647.07     23.46 o 
   1  -6  10      147.00      150.57     10.24 o 
   2  -6  10      355.49      349.77     16.21 o 
   3  -6  10      256.81      236.73     12.80 o 
   4  -6  10        0.51        5.55      3.84 o 
   5  -6  10       77.24       96.40     14.08 o 
   6  -6  10        8.24       14.08      5.12 o 
   7  -6  10       40.22       41.80      9.38 o 
   8  -6  10        3.74       10.24      4.69 o 
   9  -6  10       67.57       86.59     14.93 o 
 -11  -5  10        9.92       19.62      5.97 o 
 -10  -5  10      124.67      172.32     15.36 o 
  -9  -5  10       20.21       38.82      7.68 o 
  -8  -5  10      295.44      293.05     17.70 o 
  -7  -5  10      181.28      182.10      9.47 o 
  -6  -5  10      371.84      345.32     12.69 o 
  -5  -5  10      138.72      131.38     11.52 o 
  -4  -5  10      122.45      113.46     11.52 o 
  -3  -5  10       77.72       67.82      8.96 o 
  -2  -5  10       23.42       24.74      5.55 o 
  -1  -5  10      289.02      284.93     14.93 o 
   0  -5  10      100.99       90.85      8.10 o 
   1  -5  10       82.73       72.09      8.10 o 
   2  -5  10      231.39      266.59     13.22 o 
   3  -5  10      639.95      590.30     24.74 o 
   4  -5  10      281.24      258.91     17.49 o 
   5  -5  10      633.16      642.38     29.86 o 
   6  -5  10       22.23       21.75      6.40 o 
   7  -5  10       44.79       38.82      9.38 o 
   8  -5  10      114.82       97.25     15.36 o 
   9  -5  10       10.20       20.05      7.25 o 
 -11  -4  10       16.28       23.03      7.25 o 
 -10  -4  10      150.73      168.91     14.93 o 
  -9  -4  10        9.52       14.93      5.55 o 
  -8  -4  10      157.30      150.65      8.89 o 
  -7  -4  10       36.82       45.05      5.73 o 
  -6  -4  10     2487.56     2485.49     43.42 o 
  -5  -4  10      179.63      172.65      8.32 o 
  -4  -4  10      881.19      880.87     19.13 o 
  -3  -4  10      774.95      744.75     26.87 o 
  -2  -4  10      386.78      371.52     17.06 o 
  -1  -4  10      982.56     1046.32     31.14 o 
   0  -4  10      157.57      151.85      9.81 o 
   1  -4  10      144.16      119.01      8.53 o 
   2  -4  10      243.70      205.60     11.52 o 
   3  -4  10     1786.04     1679.76     86.16 o 
   4  -4  10      218.78      210.32      8.90 o 
   5  -4  10      250.55      234.60     17.06 o 
   6  -4  10      109.67      128.39     14.93 o 
   7  -4  10       52.95       59.29     10.66 o 
   8  -4  10       16.25       19.19      6.40 o 
   9  -4  10       36.37       84.03     13.65 o 
 -11  -3  10       19.39       30.28      8.96 o 
 -10  -3  10       13.80       21.33      5.97 o 
  -9  -3  10      143.23      144.60     13.22 o 
  -8  -3  10      138.04      149.72     12.37 o 
  -7  -3  10       46.36       52.65      5.88 o 
  -6  -3  10      197.78      191.93      8.89 o 
  -5  -3  10       29.41       27.73      3.89 o 
  -4  -3  10      861.09      880.69     18.89 o 
  -3  -3  10      396.44      408.14     23.25 o 
  -2  -3  10        6.42        5.88      1.18 o 
  -1  -3  10      946.13     1075.00     18.64 o 
   0  -3  10      208.39      247.40     12.37 o 
   1  -3  10      222.01      220.10     11.94 o 
   2  -3  10     3615.05     3695.98     56.34 o 
   3  -3  10       71.98       72.81      5.36 o 
   4  -3  10       27.92       35.93      6.82 o 
   5  -3  10        1.43        0.43      2.99 o 
   6  -3  10       26.54       26.45      6.82 o 
   7  -3  10       84.07       96.83     14.08 o 
   8  -3  10      179.49      175.74     15.78 o 
   9  -3  10       84.27       88.72     14.08 o 
 -11  -2  10       40.07       44.79      9.81 o 
 -10  -2  10       53.16       67.82     11.52 o 
  -9  -2  10       13.02        7.25      4.69 o 
  -8  -2  10      150.67      194.51     14.50 o 
  -7  -2  10       43.77       50.24      5.57 o 
  -6  -2  10      641.56      627.68     16.72 o 
  -5  -2  10       89.44      107.53     13.86 o 
  -4  -2  10      119.41      121.26      6.40 o 
  -3  -2  10      513.65      543.79     13.18 o 
  -2  -2  10     1815.34     1890.16     30.05 o 
  -1  -2  10     1255.00     1153.69     35.40 o 
   0  -2  10      422.16      418.87     16.64 o 
   1  -2  10      126.57      123.70      8.53 o 
   2  -2  10      331.17      340.81     10.98 o 
   3  -2  10      259.56      253.35      7.74 o 
   4  -2  10       22.51       24.85      3.80 o 
   5  -2  10       65.37       65.26      9.81 o 
   6  -2  10      566.18      525.08     26.02 o 
   7  -2  10       91.19       92.13     13.22 o 
   8  -2  10       20.21       22.61      6.40 o 
   9  -2  10       83.35       88.72     13.65 o 
 -11  -1  10       57.60       78.91     12.80 o 
 -10  -1  10       81.65       92.13     13.65 o 
  -9  -1  10       11.84       16.64      5.55 o 
  -8  -1  10       53.12       71.66     10.66 o 
  -7  -1  10       45.38       43.51      7.68 o 
  -6  -1  10       42.37       41.90      4.80 o 
  -5  -1  10      208.28      220.12      8.75 o 
  -4  -1  10       18.12       15.32      2.55 o 
  -3  -1  10      133.15      136.45      6.01 o 
  -2  -1  10      307.85      335.33      9.60 o 
  -1  -1  10      125.43      160.91      4.88 o 
   0  -1  10     1630.30     1649.46     40.95 o 
   1  -1  10      984.95     1007.50     29.01 o 
   2  -1  10       62.74       82.15      4.19 o 
   3  -1  10     1593.29     1616.32     24.69 o 
   4  -1  10       21.04       15.68      2.44 o 
   5  -1  10      549.09      544.53     12.79 o 
   6  -1  10        7.62        8.10      4.69 o 
   7  -1  10      469.49      474.75     25.17 o 
   8  -1  10        0.49        1.71      3.84 o 
   9  -1  10       22.06       31.99      8.10 o 
 -11   0  10       31.46       33.27      8.10 o 
 -10   0  10        0.03        0.00      3.41 o 
  -9   0  10        9.58       13.22      4.27 o 
  -8   0  10       82.78       87.02     11.94 o 
  -7   0  10        0.32        1.71      2.13 o 
  -6   0  10     2327.57     2201.08    206.88 o 
  -5   0  10       71.30       62.30      5.40 o 
  -4   0  10     3475.34     3478.14     71.87 o 
  -3   0  10       10.77       18.13      2.71 o 
  -2   0  10       60.03       46.77      5.97 o 
  -1   0  10        2.90        6.40      2.56 o 
   0   0  10     1083.34     1096.23     30.71 o 
   1   0  10      649.30      615.44     15.38 o 
   2   0  10       44.45       55.97      4.10 o 
   3   0  10       44.20       48.61      4.10 o 
   4   0  10       69.38       64.11      4.73 o 
   5   0  10      392.15      385.52     10.62 o 
   6   0  10      141.75      109.59      7.79 o 
   7   0  10      155.20      152.28     13.65 o 
   8   0  10      102.79      116.45     14.93 o 
   9   0  10       43.40       63.98     10.66 o 
 -11   1  10       61.67       69.10     11.94 o 
 -10   1  10       82.34       91.28     13.65 o 
  -9   1  10       13.22       25.17      6.82 o 
  -8   1  10       51.95       53.74      9.38 o 
  -7   1  10       45.73       41.38      7.68 o 
  -6   1  10       40.05       47.63      4.92 o 
  -5   1  10      208.12      210.96     15.14 o 
  -4   1  10       18.06       19.86      3.41 o 
  -3   1  10      132.79      132.36      6.18 o 
  -2   1  10      299.84      344.68      9.22 o 
  -1   1  10      129.70      153.98      9.81 o 
   0   1  10     1638.30     1665.28     29.84 o 
   1   1  10      984.05      999.49     21.55 o 
   2   1  10       57.75       74.61      4.13 o 
   3   1  10     1594.26     1640.34     24.91 o 
   4   1  10       21.54       21.73      4.23 o 
   5   1  10      546.15      524.56     24.65 o 
   6   1  10        8.02        6.98      1.99 o 
   7   1  10      469.59      429.11     23.46 o 
   8   1  10        0.43       -3.84      3.84 o 
   9   1  10       21.46       16.21      6.82 o 
 -11   2  10       39.07       57.16     10.66 o 
 -10   2  10       53.89       92.99     14.08 o 
  -9   2  10       12.85       14.50      5.12 o 
  -8   2  10      151.46      140.76     12.80 o 
  -7   2  10       41.70       41.38      8.10 o 
  -6   2  10      641.74      603.14     25.59 o 
  -5   2  10       88.54       87.76      6.40 o 
  -4   2  10      122.54      128.86      7.04 o 
  -3   2  10      506.49      536.87     13.83 o 
  -2   2  10     1814.60     1825.51     30.28 o 
  -1   2  10     1256.13     1164.55     23.20 o 
   0   2  10      423.16      412.34     27.09 o 
   1   2  10      124.48      135.60      6.92 o 
   2   2  10      335.54      358.11      8.89 o 
   3   2  10      271.32      266.99      9.54 o 
   4   2  10       22.64       23.51      3.07 o 
   5   2  10       65.65       59.27      4.89 o 
   6   2  10      567.52      533.53     13.63 o 
   7   2  10       92.72      112.88      8.50 o 
   8   2  10       21.15       14.93      6.40 o 
 -11   3  10       19.35       30.71      8.10 o 
 -10   3  10       14.39       11.94      3.84 o 
  -9   3  10      140.68      136.07     15.78 o 
  -8   3  10      139.81      133.08     14.93 o 
  -7   3  10       47.46       30.71      6.82 o 
  -6   3  10      197.37      208.58     14.50 o 
  -5   3  10       27.74       29.81      4.09 o 
  -4   3  10      858.91      865.56     19.62 o 
  -3   3  10      398.42      404.48     11.96 o 
  -2   3  10        8.44       10.45      2.13 o 
  -1   3  10      940.86     1039.30     21.99 o 
   0   3  10      212.46      227.03     11.52 o 
   1   3  10      226.80      239.22      9.47 o 
   2   3  10     3613.72     3688.57     45.45 o 
   3   3  10       73.48       66.97      4.35 o 
   4   3  10       24.95       24.73      3.18 o 
   5   3  10        1.70        0.78      1.69 o 
   6   3  10       27.38       30.47      4.80 o 
   7   3  10       81.87       80.19     12.37 o 
 -11   4  10       15.97       24.74      8.10 o 
 -10   4  10      149.56      159.96     18.77 o 
  -9   4  10        9.23        6.40      4.27 o 
  -8   4  10      153.70      150.57     16.21 o 
  -7   4  10       37.09       33.27      7.68 o 
  -6   4  10     2483.38     2499.14     66.11 o 
  -5   4  10      177.13      178.54     10.88 o 
  -4   4  10      889.95      866.47     21.33 o 
  -3   4  10      778.89      764.15     17.98 o 
  -2   4  10      385.01      390.46      9.67 o 
  -1   4  10      986.90     1079.16     28.37 o 
   0   4  10      163.94      169.76      8.13 o 
   1   4  10      142.90      104.77      6.44 o 
   2   4  10      246.39      224.36      9.77 o 
   3   4  10     1798.06     1685.71     45.64 o 
   4   4  10      222.29      199.55      9.94 o 
   5   4  10      255.97      235.05     10.98 o 
   6   4  10      107.93      100.07      8.38 o 
   7   4  10       55.03       53.08      6.66 o 
   8   4  10       15.70       23.89      5.97 o 
 -11   5  10       11.56       20.05      6.82 o 
 -10   5  10      123.60      163.79     18.77 o 
  -9   5  10       20.16       21.75      6.40 o 
  -8   5  10      290.11      281.52     20.05 o 
  -7   5  10      182.07      201.76     15.78 o 
  -6   5  10      371.53      350.62     20.47 o 
  -5   5  10      141.16      164.65     13.22 o 
  -4   5  10      123.63      108.61      6.35 o 
  -3   5  10       75.67       77.43      5.27 o 
  -2   5  10       22.78       36.00      3.52 o 
  -1   5  10      288.74      313.35     10.98 o 
   0   5  10      100.08       92.64      6.55 o 
   1   5  10       78.62       72.34      6.55 o 
   2   5  10      233.64      244.05     23.03 o 
   3   5  10      640.12      565.28     17.42 o 
   4   5  10      282.93      262.29     11.75 o 
   5   5  10      625.84      623.37     19.54 o 
   6   5  10       21.34       27.06      4.80 o 
   7   5  10       45.35       45.50      9.38 o 
   8   5  10      116.56      109.62     14.50 o 
   9   5  10       10.18       11.09      5.97 o 
 -10   6  10       51.66       51.61     10.24 o 
  -9   6  10      112.87      113.46     15.36 o 
  -8   6  10      105.21       99.39     13.65 o 
  -7   6  10      226.88      211.99     16.64 o 
  -6   6  10      247.94      219.24     16.64 o 
  -5   6  10      969.35      968.26     35.40 o 
  -4   6  10      600.28      581.01     15.99 o 
  -3   6  10      249.28      239.83      9.60 o 
  -2   6  10     1704.17     1627.79     25.07 o 
  -1   6  10      154.55      151.57      7.69 o 
   0   6  10      644.27      588.66     16.88 o 
   1   6  10      149.84      132.00      7.82 o 
   2   6  10      354.97      330.72     12.96 o 
   3   6  10      251.15      236.93     11.15 o 
   4   6  10        0.59        2.50      2.25 o 
   5   6  10       75.73      103.94      9.17 o 
   6   6  10        8.23       13.00      3.76 o 
   7   6  10       38.92       45.71      6.31 o 
   8   6  10        3.98        8.96      5.55 o 
   9   6  10       66.87       73.37     12.37 o 
 -10   7  10       11.48       22.18      8.10 o 
  -9   7  10      134.91      145.03     17.91 o 
  -8   7  10       77.97       69.95     11.94 o 
  -7   7  10       16.18       22.61      6.82 o 
  -6   7  10       35.44       25.17      6.82 o 
  -5   7  10      119.80      118.58     14.08 o 
  -4   7  10       76.26       80.40      6.23 o 
  -3   7  10       50.67       52.03      4.42 o 
  -2   7  10      209.70      198.83      7.63 o 
  -1   7  10       21.82       24.03      4.00 o 
   0   7  10      296.06      292.45     11.75 o 
   1   7  10      357.44      303.38     17.06 o 
   2   7  10     2098.36     1937.60     38.52 o 
   3   7  10      270.53      277.65     12.62 o 
   4   7  10      220.16      198.68     10.85 o 
   5   7  10       30.89       29.56      5.40 o 
   6   7  10       31.88       42.07     17.49 o 
   7   7  10      239.34      233.40     15.57 o 
   8   7  10        2.98        8.53      5.12 o 
 -10   8  10       97.62      107.92     16.64 o 
  -9   8  10       25.82       20.90      7.25 o 
  -8   8  10       57.76       68.67     11.52 o 
  -7   8  10       22.39       19.62      5.55 o 
  -6   8  10       43.47       35.83      8.53 o 
  -5   8  10      394.97      371.95     21.75 o 
  -4   8  10       23.26       25.17      6.82 o 
  -3   8  10       77.03       76.35      8.34 o 
  -2   8  10        1.92        4.84      2.19 o 
  -1   8  10      673.62      645.95     38.39 o 
   0   8  10     1192.14     1074.69     25.72 o 
   1   8  10      105.48       99.93      8.45 o 
   2   8  10      240.99      231.53     11.61 o 
   3   8  10       49.56       47.14      6.61 o 
   4   8  10      112.69      104.69      9.77 o 
   5   8  10      136.64      127.13     10.85 o 
   6   8  10        5.33       10.39      3.46 o 
   7   8  10       22.15       26.02      5.10 o 
   8   8  10       12.34       18.50      4.92 o 
  -9   9  10        8.73       17.06      6.40 o 
  -8   9  10      137.45      107.92     15.36 o 
  -7   9  10       32.27       31.56      7.68 o 
  -6   9  10      178.60      185.55     15.78 o 
  -5   9  10        9.90        8.96      4.69 o 
  -4   9  10      171.39      159.10     14.08 o 
  -3   9  10     1386.30     1311.18     34.98 o 
  -2   9  10      446.63      431.67     13.57 o 
  -1   9  10      442.32      412.73     15.14 o 
   0   9  10      260.40      239.96     11.31 o 
   1   9  10      214.71      186.26     10.38 o 
   2   9  10        0.53        1.28      4.05 o 
   3   9  10       52.42       50.46      7.04 o 
   4   9  10       93.84      100.47     10.07 o 
   5   9  10       45.39       37.33      5.88 o 
   6   9  10       46.24       57.74      8.10 o 
   7   9  10       50.73       67.02      8.96 o 
  -9  10  10        4.37        6.40      5.97 o 
  -8  10  10       38.23       33.27      9.38 o 
  -7  10  10        2.32        5.97      4.69 o 
  -6  10  10      164.09      176.59     15.36 o 
  -5  10  10       97.78       96.40     13.65 o 
  -4  10  10       88.42       76.78     11.94 o 
  -3  10  10      167.49      178.56      9.72 o 
  -2  10  10       43.86       50.13      5.16 o 
  -1  10  10       23.71       16.48      4.19 o 
   0  10  10       89.65       77.94      7.84 o 
   1  10  10      205.99      173.64     10.56 o 
   2  10  10        3.62        5.94      3.84 o 
   3  10  10        0.56        5.42      3.16 o 
   4  10  10       75.64       77.35      8.99 o 
   5  10  10       79.33       99.04     10.24 o 
   6  10  10       31.51       31.34      6.18 o 
   7  10  10        6.94       24.46      5.97 o 
  -8  11  10       27.17       26.87      7.68 o 
  -7  11  10       74.02       93.41     14.08 o 
  -6  11  10       42.92       62.70     11.09 o 
  -5  11  10       28.21       36.26      8.10 o 
  -4  11  10       94.66       92.99     13.65 o 
  -3  11  10       59.57       51.61     10.24 o 
  -2  11  10       80.01       79.12      8.19 o 
  -1  11  10       22.35       27.93      4.67 o 
   0  11  10       61.92       56.96      7.04 o 
   1  11  10      192.15      209.55     13.01 o 
   2  11  10      155.45      143.37     11.41 o 
   3  11  10       39.62       47.44      7.08 o 
   4  11  10       13.86       10.02      3.92 o 
   5  11  10       51.25       47.83      7.38 o 
   6  11  10       14.27       24.83      6.61 o 
  -7  12  10       70.36       69.10     12.80 o 
  -6  12  10      183.04      215.83     17.91 o 
  -5  12  10       17.73       21.33      7.25 o 
  -4  12  10      193.91      187.25     17.06 o 
  -3  12  10       96.54      118.15     16.21 o 
  -2  12  10      116.15      116.11     10.02 o 
  -1  12  10       14.58       19.49      3.51 o 
   0  12  10      194.85      204.79     27.94 o 
   1  12  10        7.21        9.13      3.69 o 
   2  12  10        5.66        4.85      2.85 o 
   3  12  10       32.79       32.75     10.24 o 
   4  12  10        8.74       16.00      4.52 o 
   5  12  10        5.91       14.68      4.97 o 
  -6  13  10        4.38       -1.71      5.12 o 
  -5  13  10       11.15       10.24      5.97 o 
  -4  13  10       28.99       31.14      8.10 o 
  -3  13  10       67.24       58.44     11.52 o 
  -2  13  10       47.91       53.74     10.66 o 
  -1  13  10       47.36       60.44     10.02 o 
   0  13  10      131.47      141.60     10.38 o 
   1  13  10       21.95       34.26      5.97 o 
   2  13  10      120.39      134.81     12.05 o 
   3  13  10        7.79        8.28      4.18 o 
   4  13  10       13.13       16.39      4.97 o 
  -5  14  10       66.60       93.84     14.50 o 
  -4  14  10        4.06        6.82      5.97 o 
  -3  14  10       25.35       32.42      8.53 o 
  -2  14  10       84.24       83.18     14.08 o 
  -1  14  10       35.80       46.36      6.94 o 
   0  14  10       78.57       78.06     12.80 o 
   1  14  10       11.98       14.80      6.18 o 
   2  14  10      102.18      123.65     11.75 o 
   3  14  10        0.03       -3.63      7.68 o 
  -3  15  10      135.18      180.43     20.90 o 
  -2  15  10       16.18       26.87      8.10 o 
  -1  15  10        7.91       15.69     10.66 o 
   0  15  10       14.47       26.34      5.73 o 
   1  15  10        4.12       -1.28      4.69 o 
  -2 -15  11       42.73       37.96      9.38 o 
  -1 -15  11        1.94        8.10      4.69 o 
  -4 -14  11       43.76       66.54     13.22 o 
  -3 -14  11        1.11        6.40      4.69 o 
  -2 -14  11       66.32       90.43     13.65 o 
  -1 -14  11       33.75       40.95      8.96 o 
   0 -14  11       27.59       20.90      6.40 o 
  -6 -13  11       15.03        8.53      5.97 o 
  -5 -13  11       26.96       38.82     10.24 o 
  -4 -13  11       56.63       53.74     10.66 o 
  -3 -13  11       15.88       14.50      5.97 o 
  -2 -13  11       35.63       36.68      8.96 o 
  -1 -13  11       30.19       37.54      8.10 o 
   0 -13  11        8.45        6.82      3.84 o 
  -7 -12  11       20.72       36.68      9.81 o 
  -6 -12  11       19.51       24.31      8.53 o 
  -5 -12  11       25.90       29.86      8.96 o 
  -4 -12  11        1.61        3.84      3.84 o 
  -3 -12  11       45.08       69.10     11.52 o 
  -2 -12  11       24.18       25.17      6.40 o 
  -1 -12  11       34.01       31.99      7.68 o 
   0 -12  11       60.12       72.09     11.52 o 
   1 -12  11        4.78       10.24      3.84 o 
  -8 -11  11        8.16       10.24      7.25 o 
  -7 -11  11       73.89       64.41     11.94 o 
  -6 -11  11       13.04       17.49      7.25 o 
  -5 -11  11      368.20      332.71     23.03 o 
  -4 -11  11       27.50       34.12      8.10 o 
  -3 -11  11      118.79      126.26     14.93 o 
  -2 -11  11      300.02      289.20     19.62 o 
  -1 -11  11        7.79        2.99      3.41 o 
   0 -11  11       58.99       66.11     10.24 o 
   1 -11  11        8.83        8.10      4.27 o 
  -8 -10  11       60.17       51.61     11.09 o 
  -7 -10  11       77.99       77.20     13.22 o 
  -6 -10  11      141.95      165.50     17.91 o 
  -5 -10  11       69.03       62.28     11.09 o 
  -4 -10  11      123.02       99.39     13.65 o 
  -3 -10  11      159.56      133.94     14.93 o 
  -2 -10  11       83.61      109.62     13.65 o 
  -1 -10  11       47.60       47.35      8.53 o 
   0 -10  11       54.48       55.45      9.81 o 
   1 -10  11      122.47      120.71     11.09 o 
   2 -10  11       59.06       52.47      8.53 o 
  -9  -9  11       54.47       63.56     12.37 o 
  -8  -9  11       26.32       32.42      8.53 o 
  -7  -9  11       40.31       51.19     10.24 o 
  -6  -9  11        2.07        8.53      5.12 o 
  -5  -9  11       41.32       38.82      8.53 o 
  -4  -9  11       73.43       53.74     10.24 o 
  -3  -9  11       68.00       68.25     10.66 o 
  -2  -9  11       50.56       58.01      9.81 o 
  -1  -9  11       23.96       20.90      5.55 o 
   0  -9  11       79.38       78.06     10.24 o 
   1  -9  11      118.98      113.89     10.24 o 
   2  -9  11      182.67      133.51     11.09 o 
   6  -9  11       21.93        9.38      5.55 o 
   7  -9  11      127.91      124.13     17.91 o 
  -9  -8  11        1.38        5.55      5.12 o 
  -8  -8  11      406.93      368.11     23.03 o 
  -7  -8  11       42.11       40.10      8.53 o 
  -6  -8  11      297.04      296.88     20.05 o 
  -5  -8  11      111.71      109.20     13.65 o 
  -4  -8  11      412.34      382.19     21.75 o 
  -3  -8  11      103.71      102.80     12.37 o 
  -2  -8  11     1551.05     1414.86     44.36 o 
  -1  -8  11       20.78       36.26      7.25 o 
   0  -8  11      271.40      249.96     15.36 o 
   1  -8  11      669.18      615.51     25.17 o 
   2  -8  11       51.93       61.85      8.53 o 
   5  -8  11       70.37       57.58     11.09 o 
   6  -8  11       80.63       75.07     12.80 o 
   7  -8  11      117.09      127.54     17.91 o 
   8  -8  11       30.45       20.90      8.10 o 
  -8  -7  11       12.42       14.93      6.40 o 
  -7  -7  11      331.83      294.32     19.62 o 
  -6  -7  11       16.13       12.37      5.55 o 
  -5  -7  11      499.93      453.85     23.89 o 
  -4  -7  11       62.44       59.29     10.24 o 
  -3  -7  11      129.90      104.08     12.37 o 
  -2  -7  11        9.58       12.80      4.27 o 
  -1  -7  11      256.40      217.11     14.50 o 
   0  -7  11      148.71      136.07     11.09 o 
   1  -7  11      493.95      431.24     19.62 o 
   2  -7  11      130.06      119.01      9.81 o 
   3  -7  11       45.26       34.98      5.97 o 
   4  -7  11       85.90       85.74     12.37 o 
   5  -7  11       56.44       92.99     13.65 o 
   6  -7  11       11.24        4.27      5.12 o 
   7  -7  11       26.62       16.64      6.40 o 
   8  -7  11       24.01       17.49      6.82 o 
  -8  -6  11       86.41       97.68     13.22 o 
  -7  -6  11      208.94      229.91     16.64 o 
  -6  -6  11      264.62      257.63     17.49 o 
  -5  -6  11      437.89      406.07     21.33 o 
  -4  -6  11      139.04      119.01     12.37 o 
  -3  -6  11       24.50       22.61      6.40 o 
  -2  -6  11      391.57      371.10     18.77 o 
  -1  -6  11      132.31      121.99     10.24 o 
   0  -6  11      269.15      218.39     13.22 o 
   1  -6  11      673.98      616.79     23.46 o 
   2  -6  11      122.49      119.43      9.38 o 
   3  -6  11       30.05       29.01      5.12 o 
   4  -6  11       58.58       59.29     10.66 o 
   5  -6  11      150.95      144.60     16.64 o 
   6  -6  11      143.42      165.07     17.91 o 
   7  -6  11      123.61      119.86     16.64 o 
   8  -6  11      133.06      122.85     17.49 o 
  -8  -5  11       46.34       75.07     11.09 o 
  -7  -5  11       79.31       76.78     11.09 o 
  -6  -5  11      240.67      223.94     15.78 o 
  -5  -5  11      427.76      419.30     20.90 o 
  -4  -5  11      752.97      692.29     27.30 o 
  -3  -5  11      125.74      121.14     10.66 o 
  -2  -5  11      512.41      473.47     20.47 o 
  -1  -5  11       40.11       42.65      6.82 o 
   0  -5  11      483.95      462.38     19.62 o 
   1  -5  11      129.15      108.34      8.96 o 
   2  -5  11      109.08      113.89      8.96 o 
   3  -5  11      236.61      240.51     10.04 o 
   4  -5  11      342.78      348.06     20.90 o 
   5  -5  11       80.99       76.78     11.94 o 
   6  -5  11      103.23       91.71     13.65 o 
   7  -5  11       64.33       57.58     11.09 o 
   8  -5  11        0.74       15.78      5.55 o 
   9  -5  11       49.11       70.81     13.22 o 
 -11  -4  11       21.18       23.46      7.25 o 
 -10  -4  11      332.06      335.27     22.18 o 
  -9  -4  11       15.76       18.77      5.12 o 
  -8  -4  11      319.78      320.09     13.86 o 
  -7  -4  11        5.88        8.79      5.55 o 
  -6  -4  11      103.96      111.75      7.17 o 
  -5  -4  11      514.20      482.25     14.21 o 
  -4  -4  11     2026.82     1578.22     46.07 o 
  -3  -4  11      158.05      154.41     11.52 o 
  -2  -4  11     1329.59     1234.85     36.68 o 
  -1  -4  11       71.90       76.35      8.53 o 
   0  -4  11      137.63      114.74      8.96 o 
   1  -4  11      484.82      472.19     18.77 o 
   2  -4  11       45.91       52.89      6.82 o 
   3  -4  11      420.94      390.09     13.02 o 
   4  -4  11       42.95       41.16      5.02 o 
   5  -4  11      684.09      614.65     29.01 o 
   6  -4  11      279.76      261.90     19.19 o 
   7  -4  11      145.95      171.90     16.21 o 
   8  -4  11       98.65       94.27     14.93 o 
   9  -4  11       71.54       62.70     12.37 o 
 -11  -3  11       67.33       97.25     14.08 o 
 -10  -3  11        9.39       20.47      6.40 o 
  -9  -3  11       89.39       78.91     11.94 o 
  -8  -3  11       95.71       97.25     11.94 o 
  -7  -3  11       20.61       14.30      3.46 o 
  -6  -3  11     1114.42     1118.40     24.73 o 
  -5  -3  11      192.23      168.44      7.77 o 
  -4  -3  11      111.34      118.45      7.68 o 
  -3  -3  11      211.25      237.13      8.09 o 
  -2  -3  11      573.73      556.39     18.13 o 
  -1  -3  11      461.48      384.75     17.06 o 
   0  -3  11      213.17      203.46     11.94 o 
   1  -3  11      658.81      603.14     22.18 o 
   2  -3  11      147.91      153.98     10.24 o 
   3  -3  11      219.49      197.22      8.91 o 
   4  -3  11       63.41       71.65      6.23 o 
   5  -3  11      137.68      112.18     13.22 o 
   6  -3  11      200.64      180.43     15.36 o 
   7  -3  11       61.84       84.03     12.80 o 
   8  -3  11        1.89        5.12      5.55 o 
   9  -3  11      210.74      254.65     21.33 o 
 -11  -2  11        4.92        8.53      5.55 o 
 -10  -2  11       70.80       79.76     12.37 o 
  -9  -2  11       24.55       30.71      7.25 o 
  -8  -2  11      671.37      683.75     28.58 o 
  -7  -2  11      265.83      231.65     13.22 o 
  -6  -2  11      993.19      934.07     30.07 o 
  -5  -2  11      113.93      109.31      6.48 o 
  -4  -2  11      855.41      799.94     23.89 o 
  -3  -2  11       36.33       38.37      3.78 o 
  -2  -2  11      472.39      432.83     11.07 o 
  -1  -2  11      558.84      583.13     13.02 o 
   0  -2  11       58.00       46.07      6.82 o 
   1  -2  11       93.05       95.55      7.68 o 
   2  -2  11      112.42      109.20      8.53 o 
   3  -2  11      175.64      170.15      6.53 o 
   4  -2  11       31.39       39.76      3.90 o 
   5  -2  11      694.13      653.47     28.15 o 
   6  -2  11        5.29        7.68      5.12 o 
   7  -2  11      141.56      138.20     15.78 o 
   8  -2  11       66.33       59.72     11.09 o 
   9  -2  11       11.02        8.53      5.97 o 
 -11  -1  11       55.33       75.07     12.37 o 
 -10  -1  11       81.44      103.22     14.50 o 
  -9  -1  11      205.29      200.05     15.78 o 
  -8  -1  11       88.62       87.02     11.94 o 
  -7  -1  11        6.26        3.84      2.41 o 
  -6  -1  11      482.64      455.60     29.86 o 
  -5  -1  11       45.93       55.60      8.74 o 
  -4  -1  11      254.66      265.89     10.88 o 
  -3  -1  11      172.57      160.19     13.44 o 
  -2  -1  11     2053.32     1988.81     32.67 o 
  -1  -1  11     1810.29     2050.22     31.15 o 
   0  -1  11     1364.50     1335.09     36.26 o 
   1  -1  11      410.00      411.62     17.49 o 
   2  -1  11      130.60      153.73      5.91 o 
   3  -1  11      128.24      134.75      5.81 o 
   4  -1  11      226.42      223.99      7.85 o 
   5  -1  11       27.89       27.09      3.34 o 
   6  -1  11       52.79       43.93      8.10 o 
   7  -1  11       28.68       40.52      8.53 o 
   8  -1  11        2.90        8.53      5.12 o 
   9  -1  11       50.26       61.00     11.52 o 
 -11   0  11        0.11        8.53      5.12 o 
 -10   0  11        0.52        0.85      3.41 o 
  -9   0  11      218.27      199.62     16.21 o 
  -8   0  11        2.96        5.97      3.84 o 
  -7   0  11       11.82       14.50      4.27 o 
  -6   0  11       70.96       64.52      6.40 o 
  -5   0  11      616.99      611.47     27.09 o 
  -4   0  11       62.74       59.99      7.46 o 
  -3   0  11      116.88      107.21      8.10 o 
  -2   0  11        6.19        4.05      1.92 o 
  -1   0  11     1040.50     1167.46     32.84 o 
   0   0  11      177.94      174.03     10.66 o 
   1   0  11      209.11      185.08      8.29 o 
   2   0  11        3.79        4.92      1.44 o 
   3   0  11      474.26      455.42     11.32 o 
   4   0  11       33.40       28.78      3.43 o 
   5   0  11       11.61       14.21      2.49 o 
   6   0  11        4.20        7.25      4.69 o 
   7   0  11      337.92      351.47     21.75 o 
   8   0  11      114.52      143.32     16.64 o 
   9   0  11       14.78       18.77      6.40 o 
 -11   1  11       56.86       70.38     13.65 o 
 -10   1  11       79.89       91.71     14.08 o 
  -9   1  11      207.85      216.26     16.64 o 
  -8   1  11       88.03      107.06     13.22 o 
  -7   1  11        6.34        2.56      2.99 o 
  -6   1  11      485.64      462.87     14.09 o 
  -5   1  11       46.48       48.93      4.80 o 
  -4   1  11      251.24      242.31      9.17 o 
  -3   1  11      172.44      163.00      8.10 o 
  -2   1  11     2044.52     1994.87     31.99 o 
  -1   1  11     1814.75     2086.67     49.48 o 
   0   1  11     1363.37     1354.70     35.19 o 
   1   1  11      415.18      422.07     14.72 o 
   2   1  11      123.55      131.40      5.56 o 
   3   1  11      134.07      138.07      5.88 o 
   4   1  11      230.16      229.99     14.16 o 
   5   1  11       30.89       31.44      3.89 o 
   6   1  11       52.67       51.87      4.73 o 
   7   1  11       29.79       34.12      7.68 o 
   8   1  11        3.02       11.94      5.12 o 
   9   1  11       53.01       55.45     11.09 o 
 -11   2  11        4.88        2.56      4.69 o 
 -10   2  11       71.56       65.69     11.52 o 
  -9   2  11       25.47       33.27      7.68 o 
  -8   2  11      673.25      575.41     28.15 o 
  -7   2  11      263.46      244.84     16.64 o 
  -6   2  11     1001.94      947.79     33.70 o 
  -5   2  11      111.82      121.99      6.44 o 
  -4   2  11      847.02      804.49     18.46 o 
  -3   2  11       34.66       37.22      5.97 o 
  -2   2  11      471.50      426.37     11.54 o 
  -1   2  11      554.50      593.75     21.33 o 
   0   2  11       58.27       66.06      5.88 o 
   1   2  11       96.77       84.01      6.13 o 
   2   2  11      112.68      108.52      4.89 o 
   3   2  11      171.73      168.18      6.51 o 
   4   2  11       29.11       37.66      3.99 o 
   5   2  11      682.20      624.56     14.88 o 
   6   2  11        4.78        7.60      2.29 o 
   7   2  11      140.77      157.82     13.65 o 
 -11   3  11       67.15       79.34     12.80 o 
 -10   3  11        9.94       16.64      5.97 o 
  -9   3  11       88.01       81.90     12.37 o 
  -8   3  11       97.76       95.55     12.80 o 
  -7   3  11       20.05       20.47      5.97 o 
  -6   3  11     1107.73     1061.67     37.11 o 
  -5   3  11      191.38      163.59     12.37 o 
  -4   3  11      110.47      122.46      6.61 o 
  -3   3  11      212.53      231.37      9.60 o 
  -2   3  11      579.66      553.66     14.02 o 
  -1   3  11      458.67      405.74     26.23 o 
   0   3  11      217.72      211.06     10.24 o 
   1   3  11      655.13      602.36     16.56 o 
   2   3  11      146.26      148.98      8.13 o 
   3   3  11      204.26      178.87     10.66 o 
   4   3  11       63.57       53.57      5.88 o 
   5   3  11      134.93      148.29      8.56 o 
   6   3  11      202.96      189.56      9.90 o 
   7   3  11       64.42       75.07     11.52 o 
 -11   4  11       21.36       54.17     10.24 o 
 -10   4  11      333.09      332.28     23.03 o 
  -9   4  11       16.48       11.52      5.12 o 
  -8   4  11      318.50      314.79     20.90 o 
  -7   4  11        5.57       -1.28      3.41 o 
  -6   4  11      102.92      106.21     12.80 o 
  -5   4  11      510.97      489.66     19.19 o 
  -4   4  11     2030.41     1862.52     32.79 o 
  -3   4  11      164.69      172.75     10.66 o 
  -2   4  11     1335.68     1312.21     21.15 o 
  -1   4  11       70.50       69.82      6.18 o 
   0   4  11      134.94      129.50      7.52 o 
   1   4  11      474.18      447.80     14.44 o 
   2   4  11       43.79       40.33      5.13 o 
   3   4  11      412.84      383.11     13.83 o 
   4   4  11       42.78       50.99     11.94 o 
   5   4  11      697.45      626.07     19.24 o 
   6   4  11      281.84      270.18     17.06 o 
   7   4  11      150.60      183.42     15.78 o 
   8   4  11       96.84      101.09     14.50 o 
 -10   5  11      126.88      153.56     18.77 o 
  -9   5  11       89.37       85.31     13.65 o 
  -8   5  11       46.61       63.56     11.52 o 
  -7   5  11       78.09       71.66     11.52 o 
  -6   5  11      240.28      240.57     17.06 o 
  -5   5  11      433.52      400.53     21.33 o 
  -4   5  11      755.66      740.97     18.44 o 
  -3   5  11      125.24      122.12     10.02 o 
  -2   5  11      515.97      501.87     11.89 o 
  -1   5  11       43.04       46.85      5.40 o 
   0   5  11      472.76      481.31     15.04 o 
   1   5  11      125.74      128.37      8.10 o 
   2   5  11      103.83      103.96      8.08 o 
   3   5  11      238.28      205.90     10.38 o 
   4   5  11      345.94      335.19     33.27 o 
   5   5  11       82.23       76.91      7.89 o 
   6   5  11      104.77       95.99      9.03 o 
   7   5  11       62.22       70.51      7.84 o 
   8   5  11        0.57        1.71      3.84 o 
 -10   6  11        2.86       -0.85      4.69 o 
  -9   6  11       12.14       17.49      5.97 o 
  -8   6  11       87.21       98.96     14.08 o 
  -7   6  11      209.40      257.63     18.34 o 
  -6   6  11      262.73      260.19     17.91 o 
  -5   6  11      437.14      389.86     21.75 o 
  -4   6  11      140.17      124.71      7.38 o 
  -3   6  11       22.61       26.66      3.92 o 
  -2   6  11      393.45      383.75     10.66 o 
  -1   6  11      140.73      139.68      7.95 o 
   0   6  11      264.48      257.30     10.98 o 
   1   6  11      675.31      631.18     23.03 o 
   2   6  11      119.42      120.80      8.50 o 
   3   6  11       30.08       23.82      4.49 o 
   4   6  11       58.89       51.40      6.55 o 
   5   6  11      154.14      150.33      9.47 o 
   6   6  11      142.72      132.63      9.83 o 
   7   6  11      122.19      112.85     12.37 o 
   8   6  11      135.09      171.90     19.62 o 
 -10   7  11        5.84        7.25      5.55 o 
  -9   7  11        3.05       -0.43      4.27 o 
  -8   7  11       12.25       21.33      6.40 o 
  -7   7  11      332.65      304.13     20.90 o 
  -6   7  11       17.00       12.37      4.69 o 
  -5   7  11      496.07      479.01     24.74 o 
  -4   7  11       61.28       64.35      6.25 o 
  -3   7  11      130.66      128.73      6.15 o 
  -2   7  11        8.43       14.05      2.65 o 
  -1   7  11      258.56      229.06     10.38 o 
   0   7  11      150.26      140.19      8.45 o 
   1   7  11      487.81      444.57     16.42 o 
   2   7  11      135.69      154.17      9.50 o 
   3   7  11       45.59       59.87      7.38 o 
   4   7  11       81.83       65.96      7.82 o 
   5   7  11       57.26       65.33      7.69 o 
   6   7  11       10.97       12.91      3.28 o 
   7   7  11       28.15       34.11      5.97 o 
   8   7  11       23.61       24.31      7.68 o 
  -9   8  11        1.50       10.24      5.12 o 
  -8   8  11      407.67      429.11     26.45 o 
  -7   8  11       41.68       46.92      9.81 o 
  -6   8  11      300.81      273.84     19.62 o 
  -5   8  11      113.43       98.53     13.22 o 
  -4   8  11      403.82      386.88     22.18 o 
  -3   8  11      104.94      100.97      6.20 o 
  -2   8  11     1555.95     1458.62     36.68 o 
  -1   8  11       20.72       24.66      4.49 o 
   0   8  11      267.09      260.19     29.01 o 
   1   8  11      662.29      616.56     27.94 o 
   2   8  11       52.18       44.55      6.44 o 
   3   8  11      124.41      113.51      9.90 o 
   4   8  11        5.26        4.98      4.91 o 
   5   8  11       66.31       61.85      7.82 o 
   6   8  11       80.68       96.59     10.20 o 
   7   8  11      118.60      139.30     17.28 o 
   8   8  11       31.11       39.22      5.83 o 
  -9   9  11       53.40       45.64     10.66 o 
  -8   9  11       27.03       35.83      8.53 o 
  -7   9  11       40.77       42.65      8.96 o 
  -6   9  11        2.37        7.68      3.84 o 
  -5   9  11       42.67       39.67      8.10 o 
  -4   9  11       69.76       60.57     10.66 o 
  -3   9  11       67.33       59.87      5.30 o 
  -2   9  11       45.43       49.57      5.16 o 
  -1   9  11       22.64       27.05      9.17 o 
   0   9  11       79.55       57.89     15.14 o 
   1   9  11      123.71      119.31      9.65 o 
   2   9  11      183.48      162.24     10.63 o 
   3   9  11      380.74      373.59     15.95 o 
   4   9  11       63.93       61.13      8.32 o 
   5   9  11      246.57      234.41     18.77 o 
   6   9  11       21.18       19.88     12.37 o 
   7   9  11      128.33      154.41     13.23 o 
  -8  10  11       56.26       46.49     10.66 o 
  -7  10  11       79.48       59.29     11.94 o 
  -6  10  11      139.55      164.22     15.36 o 
  -5  10  11       68.82       65.69     11.94 o 
  -4  10  11      127.90      115.17     14.93 o 
  -3  10  11      157.99      144.26     12.58 o 
  -2  10  11       86.65      106.75      7.30 o 
  -1  10  11       49.71       54.15      6.78 o 
   0  10  11       60.26       52.49      7.89 o 
   1  10  11      122.82      121.71     10.07 o 
   2  10  11       56.78       54.17      7.22 o 
   3  10  11       45.04       35.54      5.94 o 
   4  10  11       17.08       16.02      4.80 o 
   5  10  11       44.28       54.45      7.99 o 
   6  10  11       87.79       92.53     10.44 o 
  -8  11  11        7.60       16.21      6.40 o 
  -7  11  11       74.22       90.85     14.93 o 
  -6  11  11       13.13       13.22      5.55 o 
  -5  11  11      366.04      371.10     23.89 o 
  -4  11  11       28.26       33.70      8.53 o 
  -3  11  11      119.50      112.61     14.93 o 
  -2  11  11      301.40      316.33     22.39 o 
  -1  11  11        6.79       10.88      3.62 o 
   0  11  11       58.83       73.41      8.29 o 
   1  11  11        8.59        9.98      7.68 o 
   2  11  11      116.66      123.93     12.16 o 
   3  11  11       20.97       23.71      5.57 o 
   4  11  11       35.11       39.90      6.61 o 
   5  11  11       14.09       31.29      8.96 o 
   6  11  11       44.32       45.39      7.82 o 
  -7  12  11       20.64       15.36      7.25 o 
  -6  12  11       19.60       37.96      8.96 o 
  -5  12  11       26.07       24.74      7.25 o 
  -4  12  11        1.56        5.97      3.84 o 
  -3  12  11       44.34       46.07     10.66 o 
  -2  12  11       23.56       26.54      4.92 o 
  -1  12  11       33.96       37.76      5.00 o 
   0  12  11       60.70       63.34      7.84 o 
   1  12  11        4.80        7.68      3.84 o 
   2  12  11      142.48      162.31     22.39 o 
   3  12  11        8.73        4.79      7.89 o 
   4  12  11       52.19       53.35      8.29 o 
   5  12  11       40.07       65.69     11.94 o 
  -6  13  11       14.55       30.28      8.96 o 
  -5  13  11       26.84       46.49     10.66 o 
  -4  13  11       56.24       41.80      8.96 o 
  -3  13  11       15.17       15.78      6.40 o 
  -2  13  11       35.70       28.15      8.10 o 
  -1  13  11       30.30       34.38     11.30 o 
   0  13  11        8.00       17.36      7.04 o 
   1  13  11       25.39       31.88      5.88 o 
   2  13  11       58.13       77.92     10.88 o 
   3  13  11       45.85       49.69      7.99 o 
   4  13  11       13.96        9.38      4.52 o 
  -4  14  11       45.01       65.26     12.37 o 
  -3  14  11        1.24        0.85      5.97 o 
  -2  14  11       67.55       79.76     13.65 o 
  -1  14  11       35.39       33.43     10.24 o 
   0  14  11       28.11       30.28      8.10 o 
   1  14  11       26.85       32.09      6.61 o 
   2  14  11       15.26       13.56      4.97 o 
   3  14  11        3.52       16.64      8.10 o 
  -1  15  11        2.27       -0.66      3.89 o 
   0  15  11       16.81       21.75      7.25 o 
  -4 -14  12       65.16       80.62     14.08 o 
  -3 -14  12       29.21       40.52      9.81 o 
  -2 -14  12      181.80      217.54     18.34 o 
  -1 -14  12        5.24        9.81      5.55 o 
   0 -14  12      102.45       95.55     14.08 o 
  -5 -13  12       66.57       61.85     11.52 o 
  -4 -13  12      128.05      127.96     17.06 o 
  -3 -13  12        9.80       13.22      5.97 o 
  -2 -13  12       74.50       87.02     13.65 o 
  -1 -13  12       56.44       62.28     10.66 o 
   0 -13  12       64.36       73.79     11.52 o 
  -7 -12  12      159.22      163.37     20.47 o 
  -6 -12  12      136.73      136.07     17.91 o 
  -5 -12  12       16.19       17.49      7.25 o 
  -4 -12  12      150.07      148.01     17.49 o 
  -3 -12  12       73.50       87.02     14.08 o 
  -2 -12  12       37.79       26.02      6.82 o 
  -1 -12  12       40.32       58.86     10.24 o 
   0 -12  12       75.45       84.03     12.37 o 
   1 -12  12        5.32        8.53      3.84 o 
  -7 -11  12       29.55       20.90      7.25 o 
  -6 -11  12       31.36       19.19      6.82 o 
  -5 -11  12       36.10       37.11      8.96 o 
  -4 -11  12        0.86        7.25      3.84 o 
  -3 -11  12       21.48       14.50      5.12 o 
  -2 -11  12       26.72       18.77      5.55 o 
  -1 -11  12      168.33      166.35     14.50 o 
   0 -11  12       11.86       26.02      5.97 o 
   1 -11  12      180.95      175.74     14.08 o 
  -8 -10  12        9.44        7.25      5.55 o 
  -7 -10  12       36.23       47.35     11.09 o 
  -6 -10  12      140.40      147.59     17.49 o 
  -5 -10  12        7.70        5.12      4.69 o 
  -4 -10  12      139.86      123.27     14.93 o 
  -3 -10  12        8.96       15.78      5.97 o 
  -2 -10  12        6.67        9.81      3.84 o 
  -1 -10  12      176.18      171.05     14.08 o 
   0 -10  12       10.59       25.17      5.97 o 
   1 -10  12      192.84      184.27     14.08 o 
   2 -10  12       79.60       83.18     10.66 o 
  -9  -9  12       23.03       22.18      7.25 o 
  -8  -9  12       29.29       33.70      8.96 o 
  -7  -9  12       54.55       68.25     11.52 o 
  -6  -9  12      175.90      155.69     17.06 o 
  -5  -9  12       15.86       17.06      6.82 o 
  -4  -9  12      484.57      444.04     24.74 o 
  -3  -9  12       77.72       99.81     12.80 o 
  -2  -9  12      342.86      322.47     19.62 o 
  -1  -9  12      140.75      128.82     11.52 o 
   0  -9  12      115.90      118.15     12.80 o 
   1  -9  12       11.27       14.50      3.84 o 
   2  -9  12       31.35       38.39      6.82 o 
   7  -9  12       12.45       14.50      7.25 o 
  -9  -8  12      113.42      107.06     14.93 o 
  -8  -8  12       34.03       51.61      9.81 o 
  -7  -8  12       14.59       22.18      7.25 o 
  -6  -8  12       27.79       41.38      8.96 o 
  -5  -8  12       27.34       39.24      8.96 o 
  -4  -8  12      208.21      199.62     15.36 o 
  -3  -8  12      188.88      182.56     14.50 o 
  -2  -8  12      321.80      309.25     18.34 o 
  -1  -8  12      458.23      429.96     21.33 o 
   0  -8  12      339.81      315.22     17.91 o 
   1  -8  12      205.20      187.25     13.22 o 
   2  -8  12        9.87       20.05      4.69 o 
   6  -8  12       27.47       28.58      7.68 o 
   7  -8  12        7.58       12.80      6.40 o 
  -8  -7  12        7.04       18.34      5.97 o 
  -7  -7  12       21.10       20.05      6.40 o 
  -6  -7  12       99.70      115.17     14.08 o 
  -5  -7  12       10.43        5.12      4.27 o 
  -4  -7  12       88.51       93.84     12.37 o 
  -3  -7  12      508.22      482.00     23.46 o 
  -2  -7  12      330.73      310.53     17.91 o 
  -1  -7  12       30.08       27.30      6.40 o 
   0  -7  12      822.15      810.44     29.43 o 
   1  -7  12      334.05      300.29     16.64 o 
   2  -7  12      884.46      850.11     29.43 o 
   3  -7  12       82.05       68.25      8.10 o 
   5  -7  12       61.37       57.58     11.09 o 
   6  -7  12       30.67       38.82      9.81 o 
   7  -7  12      149.01      159.53     19.62 o 
   8  -7  12        6.08       16.64      6.82 o 
  -8  -6  12      176.11      175.31     15.36 o 
  -7  -6  12       33.95       37.11      8.53 o 
  -6  -6  12      466.15      470.48     23.89 o 
  -5  -6  12      173.15      175.31     14.08 o 
  -4  -6  12      415.92      384.75     20.47 o 
  -3  -6  12      554.72      512.28     23.46 o 
  -2  -6  12       16.05        9.81      3.84 o 
  -1  -6  12       41.91       34.55      6.40 o 
   0  -6  12      107.83       93.84      8.53 o 
   1  -6  12       74.55       66.11      8.53 o 
   2  -6  12      114.01       95.55      8.53 o 
   3  -6  12      100.05       94.27      8.53 o 
   4  -6  12       16.37       15.36      6.40 o 
   5  -6  12        1.66        8.96      5.12 o 
   6  -6  12        0.04       -1.71      4.27 o 
   7  -6  12       68.81       65.26     11.94 o 
   8  -6  12       15.49       17.91      6.82 o 
  -8  -5  12      126.59      146.31     13.22 o 
  -7  -5  12       27.27       16.21      6.40 o 
  -6  -5  12      332.56      307.54     18.77 o 
  -5  -5  12      226.22      209.43     14.50 o 
  -4  -5  12      390.40      351.05     18.77 o 
  -3  -5  12      123.56      101.52     11.52 o 
  -2  -5  12      121.06      121.14     10.24 o 
  -1  -5  12      612.51      573.28     22.61 o 
   0  -5  12       84.10       69.53      8.53 o 
   1  -5  12      264.76      220.95     13.65 o 
   2  -5  12       96.67       84.03      9.38 o 
   3  -5  12      364.03      338.68     16.64 o 
   4  -5  12      159.09      145.88     13.65 o 
   5  -5  12      130.57      139.48     16.21 o 
   6  -5  12       50.82       40.10      8.53 o 
   7  -5  12       28.47       14.50      5.55 o 
   8  -5  12        5.51        5.55      5.12 o 
 -10  -4  12      174.28      185.97     16.21 o 
  -9  -4  12       30.87       42.23      8.10 o 
  -8  -4  12      175.43      161.54      9.34 o 
  -7  -4  12       43.24       50.33      9.38 o 
  -6  -4  12      716.01      689.73     27.73 o 
  -5  -4  12      119.91       98.53     11.52 o 
  -4  -4  12      207.28      185.55     13.22 o 
  -3  -4  12      271.92      282.37     15.78 o 
  -2  -4  12       74.98       63.13      8.53 o 
  -1  -4  12      566.78      485.41     20.90 o 
   0  -4  12      254.62      241.43     13.65 o 
   1  -4  12      130.27      119.43      9.38 o 
   2  -4  12       45.06       40.52      6.40 o 
   3  -4  12      567.61      525.45     15.85 o 
   4  -4  12      306.39      267.71     11.17 o 
   5  -4  12       15.67       20.47      6.40 o 
   6  -4  12       19.44       29.43      8.10 o 
   7  -4  12        2.73       16.21      6.40 o 
   8  -4  12       48.26       47.77     10.24 o 
 -11  -3  12       54.66       65.26     11.09 o 
 -10  -3  12       49.26       81.04     12.80 o 
  -9  -3  12      229.99      230.76     16.64 o 
  -8  -3  12       23.17       33.70      6.82 o 
  -7  -3  12       27.75       28.36      5.33 o 
  -6  -3  12       39.38       42.02      5.13 o 
  -5  -3  12      249.17      235.78     15.36 o 
  -4  -3  12      431.05      374.89     41.38 o 
  -3  -3  12        2.73        3.41      2.99 o 
  -2  -3  12       68.09       54.17      7.68 o 
  -1  -3  12      219.99      221.38     12.80 o 
   0  -3  12      816.45      800.20     27.30 o 
   1  -3  12      211.36      183.42     11.94 o 
   2  -3  12      659.68      641.53     23.89 o 
   3  -3  12      159.56      167.79      8.56 o 
   4  -3  12      306.54      302.61     11.78 o 
   5  -3  12      105.56      116.02     14.08 o 
   6  -3  12      184.55      175.74     15.36 o 
   7  -3  12       99.41      130.10     16.21 o 
   8  -3  12        0.22       -0.43      4.27 o 
   9  -3  12       66.52       70.81     13.22 o 
 -11  -2  12       40.65       45.21      9.38 o 
 -10  -2  12       41.80       53.74     10.24 o 
  -9  -2  12       13.60       31.56      7.25 o 
  -8  -2  12       14.79       22.61      5.97 o 
  -7  -2  12       11.42        7.09      2.76 o 
  -6  -2  12      255.29      235.49      9.94 o 
  -5  -2  12      279.17      264.51     10.07 o 
  -4  -2  12       46.93       49.77      7.89 o 
  -3  -2  12      222.79      219.30      8.09 o 
  -2  -2  12      188.56      194.52      7.68 o 
  -1  -2  12      131.88      114.60      5.21 o 
   0  -2  12        8.06        9.81      3.41 o 
   1  -2  12       45.52       39.24      6.40 o 
   2  -2  12      772.69      795.08     26.45 o 
   3  -2  12     1360.14     1323.35     27.54 o 
   4  -2  12      511.53      471.97     12.32 o 
   5  -2  12      310.06      302.42     18.77 o 
   6  -2  12       89.60      122.42     14.50 o 
   7  -2  12       15.28       26.45      7.25 o 
   8  -2  12        8.83        8.96      5.55 o 
   9  -2  12       23.59       29.86      8.96 o 
 -11  -1  12       45.37       63.56     11.52 o 
 -10  -1  12       89.04       87.87     13.22 o 
  -9  -1  12      109.05      109.62     13.65 o 
  -8  -1  12       96.63       89.57     11.52 o 
  -7  -1  12        9.90       12.80      3.32 o 
  -6  -1  12        5.80        4.27      2.11 o 
  -5  -1  12        3.65        7.56      2.25 o 
  -4  -1  12      650.82      680.12     25.81 o 
  -3  -1  12       62.21       60.72      4.50 o 
  -2  -1  12      288.58      277.85      9.22 o 
  -1  -1  12       99.85       89.15      8.10 o 
   0  -1  12      207.34      193.23     11.94 o 
   1  -1  12     1093.75     1033.95     32.42 o 
   2  -1  12       75.32       77.55      6.33 o 
   3  -1  12      841.96      778.53     15.83 o 
   4  -1  12       39.28       38.22      3.95 o 
   5  -1  12      400.64      391.38     11.16 o 
   6  -1  12      304.90      206.02     16.21 o 
   7  -1  12      180.30      220.52     17.06 o 
   8  -1  12       92.54       88.30     13.65 o 
   9  -1  12       50.31       72.51     12.37 o 
 -11   0  12        3.72        5.97      5.55 o 
 -10   0  12      141.38      154.84     14.50 o 
  -9   0  12       46.28       44.36      8.96 o 
  -8   0  12      861.46      798.50     32.84 o 
  -7   0  12        7.21        8.53      3.84 o 
  -6   0  12      636.93      650.42     18.98 o 
  -5   0  12      254.44      228.03     11.09 o 
  -4   0  12     1280.86     1173.82     23.98 o 
  -3   0  12      101.24       94.22      5.40 o 
  -2   0  12        6.82        7.19      2.99 o 
  -1   0  12      104.36      107.49      9.38 o 
   0   0  12      252.79      243.56     13.65 o 
   1   0  12      301.44      272.91     10.40 o 
   2   0  12     1025.40     1127.34     29.22 o 
   3   0  12      271.39      260.89      8.51 o 
   4   0  12      525.47      472.28     12.29 o 
   5   0  12       59.22       62.99      5.25 o 
   6   0  12       33.45       40.10      8.53 o 
   7   0  12       10.33       16.64      5.55 o 
   8   0  12        3.24       14.08      5.12 o 
   9   0  12        1.93       14.50      6.40 o 
 -11   1  12       45.72       88.30     14.08 o 
 -10   1  12       86.09      102.37     14.50 o 
  -9   1  12      109.94      118.15     14.50 o 
  -8   1  12       94.63       98.96     12.37 o 
  -7   1  12        9.72       17.06      4.69 o 
  -6   1  12        6.72        3.96      2.13 o 
  -5   1  12        3.35        5.36      2.77 o 
  -4   1  12      650.70      689.54     16.88 o 
  -3   1  12       58.26       59.47      5.27 o 
  -2   1  12      284.56      279.91      8.81 o 
  -1   1  12      108.33       75.93      8.53 o 
   0   1  12      204.02      220.95      9.34 o 
   1   1  12     1095.37     1063.10     23.64 o 
   2   1  12       76.60       72.62      9.17 o 
   3   1  12      836.91      756.57     40.89 o 
   4   1  12       38.51       41.46      4.29 o 
   5   1  12      403.87      378.01     12.69 o 
   6   1  12      306.34      282.79     12.51 o 
   7   1  12      183.25      196.21     15.78 o 
 -11   2  12       39.43       55.88     11.52 o 
 -10   2  12       41.07       37.11      8.10 o 
  -9   2  12       13.61       14.50      5.12 o 
  -8   2  12       17.62       28.15      6.82 o 
  -7   2  12       11.62       12.80      4.27 o 
  -6   2  12      253.57      242.89     10.14 o 
  -5   2  12      276.76      240.18      9.72 o 
  -4   2  12       50.28       49.10      5.10 o 
  -3   2  12      225.89      217.11      8.89 o 
  -2   2  12      181.57      195.06      7.69 o 
  -1   2  12      132.35      120.71      9.38 o 
   0   2  12        8.71        8.69      8.53 o 
   1   2  12       45.74       44.85      5.27 o 
   2   2  12      781.16      740.66     19.88 o 
   3   2  12     1369.14     1295.45     28.31 o 
   4   2  12      510.67      438.83     15.04 o 
   5   2  12      313.45      306.89     12.62 o 
   6   2  12       88.05       91.95      8.08 o 
   7   2  12       12.94       14.93      5.55 o 
 -11   3  12       56.46       53.74     10.66 o 
 -10   3  12       48.90       41.38      8.53 o 
  -9   3  12      228.03      202.18     17.06 o 
  -8   3  12       23.27       43.08      8.96 o 
  -7   3  12       29.36       32.84      7.68 o 
  -6   3  12       38.85       43.08      8.10 o 
  -5   3  12      246.73      223.83      9.41 o 
  -4   3  12      427.17      380.19     12.45 o 
  -3   3  12        2.90        4.27      1.81 o 
  -2   3  12       78.18       65.54      4.81 o 
  -1   3  12      218.77      239.08     10.07 o 
   0   3  12      813.76      829.98     35.62 o 
   1   3  12      211.97      181.63      8.86 o 
   2   3  12      661.59      635.47     18.37 o 
   3   3  12      156.83      165.48     16.64 o 
   4   3  12      303.28      304.44     12.62 o 
   5   3  12      102.37      106.16      7.99 o 
   6   3  12      183.07      168.04     10.24 o 
   7   3  12       95.62      115.59     14.50 o 
 -10   4  12      173.80      211.14     17.91 o 
  -9   4  12       30.87       33.70      8.10 o 
  -8   4  12      172.99      165.93     14.93 o 
  -7   4  12       44.39       42.23      8.53 o 
  -6   4  12      721.62      658.59     29.01 o 
  -5   4  12      119.16      100.21      6.71 o 
  -4   4  12      212.40      210.48     10.66 o 
  -3   4  12      274.78      248.25     13.65 o 
  -2   4  12       76.40       65.89      5.53 o 
  -1   4  12      564.88      516.64     15.51 o 
   0   4  12      259.27      220.63     14.50 o 
   1   4  12      131.94      125.76      7.69 o 
   2   4  12       40.83       44.86      5.53 o 
   3   4  12      578.68      513.35     16.82 o 
   4   4  12      307.33      273.03     17.70 o 
   5   4  12       17.82       24.26      7.04 o 
   6   4  12       19.61       26.05      4.71 o 
   7   4  12        2.30       21.33      5.97 o 
   8   4  12       47.46       59.29     11.09 o 
 -10   5  12      144.70      159.10     18.77 o 
  -9   5  12       54.64       74.22     11.94 o 
  -8   5  12      124.50      122.85     15.36 o 
  -7   5  12       26.73       21.33      6.82 o 
  -6   5  12      333.44      279.39     18.77 o 
  -5   5  12      227.15      229.06     16.21 o 
  -4   5  12      395.19      359.95     12.60 o 
  -3   5  12      121.04      111.15      6.33 o 
  -2   5  12      118.59      110.33      5.54 o 
  -1   5  12      607.71      493.29     20.05 o 
   0   5  12       87.68       90.08      7.52 o 
   1   5  12      264.14      255.72     11.41 o 
   2   5  12       95.10       87.40     12.58 o 
   3   5  12      366.99      371.40     14.44 o 
   4   5  12      161.77      151.89      9.35 o 
   5   5  12      128.43      135.55      9.38 o 
   6   5  12       51.42       42.45      6.18 o 
   7   5  12       29.22       27.88     11.30 o 
   8   5  12        5.65        8.96      5.55 o 
 -10   6  12       15.56       24.74      8.53 o 
  -9   6  12       53.34       39.67      8.96 o 
  -8   6  12      180.70      214.13     17.49 o 
  -7   6  12       32.70       40.10      8.96 o 
  -6   6  12      450.45      450.86     24.74 o 
  -5   6  12      177.15      195.36     14.93 o 
  -4   6  12      410.88      355.48     12.80 o 
  -3   6  12      554.04      524.44     15.48 o 
  -2   6  12       13.51       12.65      3.79 o 
  -1   6  12       42.66       40.04      5.43 o 
   0   6  12      108.85       99.46     11.52 o 
   1   6  12       78.56       65.42      7.04 o 
   2   6  12      115.16      102.99      8.73 o 
   3   6  12      101.47       91.00      8.43 o 
   4   6  12       15.44       24.24      4.80 o 
   5   6  12        1.31        6.21      2.97 o 
   6   6  12        0.04        3.62      3.16 o 
   7   6  12       66.98       76.95      8.30 o 
   8   6  12       14.95       16.21      5.97 o 
 -10   7  12       19.63       17.06      6.82 o 
  -9   7  12        0.03       14.08      6.82 o 
  -8   7  12        7.00       14.08      5.55 o 
  -7   7  12       19.71       29.01      8.10 o 
  -6   7  12       95.88       93.84     13.22 o 
  -5   7  12        9.09        3.41      3.84 o 
  -4   7  12       97.38       96.30      7.69 o 
  -3   7  12      511.10      469.76     15.18 o 
  -2   7  12      332.94      298.58      9.91 o 
  -1   7  12       33.65       36.98      6.18 o 
   0   7  12      826.68      749.23     21.09 o 
   1   7  12      335.57      329.99     13.83 o 
   2   7  12      886.58      833.96     23.50 o 
   3   7  12       78.38       74.75      8.08 o 
   4   7  12       19.95       27.71      4.92 o 
   5   7  12       62.62       51.97      6.92 o 
   6   7  12       30.99       46.04      7.89 o 
   7   7  12      148.88      152.67     11.20 o 
   8   7  12        5.79       15.78      7.68 o 
  -9   8  12      113.58      119.86     17.06 o 
  -8   8  12       36.39       37.54      8.96 o 
  -7   8  12       14.21       14.93      5.97 o 
  -6   8  12       30.20       27.30      7.25 o 
  -5   8  12       26.19       28.58      7.68 o 
  -4   8  12      208.29      190.24     15.78 o 
  -3   8  12      193.96      181.92     10.81 o 
  -2   8  12      320.49      321.05     17.63 o 
  -1   8  12      452.97      421.41     21.11 o 
   0   8  12      337.41      310.45     13.40 o 
   1   8  12      207.35      165.49     10.10 o 
   2   8  12       11.69       13.15      6.61 o 
   3   8  12       73.30       68.03      7.95 o 
   4   8  12       34.07       33.57      5.74 o 
   5   8  12      303.48      288.18     16.00 o 
   6   8  12       28.41       33.31      5.97 o 
   7   8  12        8.75       25.20      5.33 o 
  -9   9  12       23.41       20.90      8.10 o 
  -8   9  12       29.63       34.12      8.53 o 
  -7   9  12       55.76       47.35     10.66 o 
  -6   9  12      176.95      187.68     16.64 o 
  -5   9  12       14.22       22.18      6.82 o 
  -4   9  12      486.81      436.36     24.74 o 
  -3   9  12       76.95       93.97      6.87 o 
  -2   9  12      338.92      323.23     11.03 o 
  -1   9  12      140.22      121.67      9.34 o 
   0   9  12      115.14      104.66      9.35 o 
   1   9  12       12.27       13.54      8.32 o 
   2   9  12       29.15       28.87      5.73 o 
   3   9  12        6.37       13.83      3.46 o 
   4   9  12       56.34       51.41     17.91 o 
   5   9  12       15.55       30.44      5.71 o 
   6   9  12        3.59        5.74      4.05 o 
   7   9  12       11.25       21.04      5.12 o 
  -8  10  12       10.85        7.68      5.12 o 
  -7  10  12       36.35       55.45     10.66 o 
  -6  10  12      138.20      124.55     16.21 o 
  -5  10  12        6.93       -1.71      3.84 o 
  -4  10  12      140.12      148.01     14.08 o 
  -3  10  12        8.74        9.20      4.27 o 
  -2  10  12        6.74        6.85      2.60 o 
  -1  10  12      176.53      195.93     13.65 o 
   0  10  12       11.39       13.90      6.61 o 
   1  10  12      194.47      179.31     11.01 o 
   2  10  12       76.92       81.57      8.73 o 
   3  10  12       16.20       29.72      5.27 o 
   4  10  12       42.13       40.93      6.44 o 
   5  10  12       27.01       34.97      6.18 o 
   6  10  12       38.22       46.05      7.52 o 
  -7  11  12       30.38       34.98      9.38 o 
  -6  11  12       30.88       29.86      8.10 o 
  -5  11  12       35.76       41.80      9.81 o 
  -4  11  12        0.91        0.43      4.27 o 
  -3  11  12       21.14       26.02      6.40 o 
  -2  11  12       26.65       28.51      4.26 o 
  -1  11  12      168.81      167.04     10.66 o 
   0  11  12       11.84       20.30      4.61 o 
   1  11  12      179.10      188.87     11.41 o 
   2  11  12        4.04        7.60      3.46 o 
   3  11  12       86.13       82.39     10.88 o 
   4  11  12       18.60       22.20      5.22 o 
   5  11  12       22.64       31.35      6.03 o 
  -7  12  12      158.99      156.97     19.62 o 
  -6  12  12      135.16      129.67     17.49 o 
  -5  12  12       15.79       18.34      7.25 o 
  -4  12  12      149.77      182.14     16.64 o 
  -3  12  12       73.53       98.11     14.50 o 
  -2  12  12       35.82       50.12     14.08 o 
  -1  12  12       39.51       37.14      4.85 o 
   0  12  12       77.40       86.80      9.20 o 
   1  12  12        4.98        5.08      3.76 o 
   2  12  12        8.63       16.13      4.50 o 
   3  12  12       65.01       63.01      8.43 o 
   4  12  12       29.59       55.16      7.95 o 
  -5  13  12       65.57       61.85     11.52 o 
  -4  13  12      130.28      146.31     18.34 o 
  -3  13  12        9.77        5.55      4.69 o 
  -2  13  12       76.24       93.84     14.50 o 
  -1  13  12       56.17       71.23      8.26 o 
   0  13  12       63.18       66.31      8.29 o 
   1  13  12       66.21       62.51      9.60 o 
   2  13  12       42.35       49.48      7.38 o 
   3  13  12        6.19       14.98      5.33 o 
  -4  14  12       64.04      100.24     16.21 o 
  -3  14  12       30.02       31.99      5.83 o 
  -2  14  12      182.85      172.32     20.05 o 
  -1  14  12        5.58        7.51      3.89 o 
   0  14  12       98.36      121.14     16.21 o 
   1  14  12        3.70        2.12      4.06 o 
   2  14  12       96.64       96.65     11.31 o 
  -3 -14  13       30.71       32.84      9.38 o 
  -2 -14  13       12.93       22.61      6.40 o 
  -1 -14  13        3.04       18.77      5.55 o 
   0 -14  13       53.76       70.38     11.94 o 
  -5 -13  13       58.14       55.88     11.94 o 
  -4 -13  13        9.00       32.84      8.10 o 
  -3 -13  13       11.01       16.21      5.97 o 
  -2 -13  13        3.21       -1.28      4.69 o 
  -1 -13  13       82.41      100.67     14.08 o 
   0 -13  13      150.62      185.12     15.36 o 
  -6 -12  13        9.82        2.99      5.55 o 
  -5 -12  13       26.08       25.17      8.10 o 
  -4 -12  13       27.85       21.75      6.82 o 
  -3 -12  13        5.59       11.52      4.27 o 
  -2 -12  13       29.22       43.93      9.38 o 
  -1 -12  13       12.89       18.34      5.12 o 
   0 -12  13      140.59      130.52     15.36 o 
   1 -12  13        2.99       12.37      4.27 o 
  -7 -11  13       52.50       58.86     12.37 o 
  -6 -11  13      235.95      244.41     20.05 o 
  -5 -11  13       35.11       40.10      9.81 o 
  -4 -11  13      115.00      143.32     17.06 o 
  -3 -11  13       20.15       25.17      5.97 o 
  -2 -11  13      355.17      342.52     22.18 o 
  -1 -11  13        9.06       14.08      5.12 o 
   0 -11  13       34.44       41.38      8.96 o 
   1 -11  13       19.87       31.99      6.82 o 
  -8 -10  13       47.64       45.64     10.66 o 
  -7 -10  13        0.03        9.38      5.12 o 
  -6 -10  13      152.26      159.10     18.34 o 
  -5 -10  13       29.81       33.70      8.10 o 
  -4 -10  13      182.93      184.69     15.78 o 
  -3 -10  13       48.34       58.44     10.24 o 
  -2 -10  13       60.63       80.62     12.37 o 
  -1 -10  13      150.54      136.92     12.37 o 
   0 -10  13       21.95       20.05      6.40 o 
   1 -10  13       57.94       46.07      8.53 o 
  -8  -9  13       16.09       27.30      8.10 o 
  -7  -9  13        2.16        0.43      5.12 o 
  -6  -9  13       19.59       20.90      7.25 o 
  -5  -9  13       54.43       40.52      9.38 o 
  -4  -9  13        3.73       -2.13      4.27 o 
  -3  -9  13       27.15       43.93      8.53 o 
  -2  -9  13       54.45       38.82      8.10 o 
  -1  -9  13      288.20      258.06     17.49 o 
   0  -9  13       13.45       18.34      5.55 o 
   1  -9  13      116.67       97.68     11.52 o 
   2  -9  13      361.93      295.60     17.06 o 
  -9  -8  13        0.58        3.84      5.12 o 
  -8  -8  13      164.69      177.87     16.21 o 
  -7  -8  13       19.66       30.71      8.10 o 
  -6  -8  13      156.71      160.38     14.50 o 
  -5  -8  13       83.26       81.90     12.80 o 
  -4  -8  13      113.08      103.65     13.65 o 
  -3  -8  13      306.02      248.68     17.06 o 
  -2  -8  13       96.90      104.08     12.37 o 
  -1  -8  13       21.64       28.58      6.82 o 
   0  -8  13       25.60       27.30      6.40 o 
   1  -8  13      133.40      120.71     10.66 o 
   2  -8  13      472.86      412.90     20.47 o 
   6  -8  13      117.22      146.31     18.77 o 
   7  -8  13       18.16       19.62      8.10 o 
  -8  -7  13       30.29       31.14      8.10 o 
  -7  -7  13       44.09       45.21      9.38 o 
  -6  -7  13      156.30      155.26     14.50 o 
  -5  -7  13       13.44       10.24      5.97 o 
  -4  -7  13      140.64      122.42     13.65 o 
  -3  -7  13       12.58       11.52      4.69 o 
  -2  -7  13       30.93       36.68      7.68 o 
  -1  -7  13        9.74       16.21      4.69 o 
   0  -7  13      243.21      230.34     14.93 o 
   1  -7  13        1.99        0.00      2.56 o 
   2  -7  13        0.03        2.13      2.56 o 
   3  -7  13       47.19       43.08      7.25 o 
   6  -7  13       22.45       21.75      6.82 o 
   7  -7  13       39.73       43.51     10.24 o 
  -8  -6  13        3.28        4.27      5.12 o 
  -7  -6  13      146.03      147.16     15.78 o 
  -6  -6  13       28.63       30.71      7.68 o 
  -5  -6  13       92.28       81.90     11.52 o 
  -4  -6  13      238.84      226.92     15.78 o 
  -3  -6  13       96.02       86.16     11.09 o 
  -2  -6  13      221.37      194.51     14.08 o 
  -1  -6  13       24.23       30.28      6.82 o 
   0  -6  13      492.76      435.93     20.47 o 
   1  -6  13       58.58       55.45      8.10 o 
   2  -6  13       41.09       38.82      6.82 o 
   3  -6  13      193.51      193.23     12.37 o 
   5  -6  13      200.08      215.83     17.91 o 
   6  -6  13       11.50       18.77      6.82 o 
   7  -6  13      195.18      205.17     18.77 o 
   8  -6  13       80.75       97.68     15.78 o 
  -8  -5  13      352.22      351.05     20.90 o 
  -7  -5  13      247.61      229.91     16.64 o 
  -6  -5  13      151.57      161.23     13.65 o 
  -5  -5  13      100.10       79.34     11.09 o 
  -4  -5  13      115.36      124.55     12.80 o 
  -3  -5  13       20.81       21.33      6.40 o 
  -2  -5  13      859.10      802.76     29.86 o 
  -1  -5  13       14.48       17.06      5.12 o 
   0  -5  13      459.16      457.68     20.47 o 
   1  -5  13       24.59       37.11      6.82 o 
   2  -5  13       51.55       66.54      8.53 o 
   3  -5  13        5.05        5.55      2.99 o 
   4  -5  13        1.68        2.13      3.84 o 
   5  -5  13      127.18      142.47     16.21 o 
   6  -5  13       90.80       84.46     13.65 o 
   7  -5  13      195.39      215.41     18.77 o 
   8  -5  13       69.98       65.69     13.22 o 
  -8  -4  13      297.40      273.84     18.34 o 
  -7  -4  13       69.59       52.04      9.38 o 
  -6  -4  13      660.15      645.37     26.87 o 
  -5  -4  13       39.17       42.65      8.10 o 
  -4  -4  13     1110.24     1044.19     35.40 o 
  -3  -4  13      228.16      217.11     14.50 o 
  -2  -4  13        5.76        6.40      3.84 o 
  -1  -4  13       85.80       87.02      9.81 o 
   0  -4  13       76.02       68.25      8.96 o 
   1  -4  13       11.54       10.66      3.84 o 
   2  -4  13        5.55        6.82      2.99 o 
   3  -4  13       21.76       22.61      5.12 o 
   4  -4  13       58.04       64.80      6.45 o 
   5  -4  13      109.46      102.80     14.08 o 
   6  -4  13      104.42      102.80     14.08 o 
   7  -4  13       44.23       55.02     10.24 o 
   8  -4  13        7.96       11.09      5.12 o 
 -10  -3  13        3.51        5.12      4.27 o 
  -9  -3  13        4.52       10.24      4.27 o 
  -8  -3  13       93.66      112.61     12.80 o 
  -7  -3  13       21.12       15.19      5.12 o 
  -6  -3  13      372.70      368.89     13.10 o 
  -5  -3  13       24.23       28.15      6.40 o 
  -4  -3  13      228.90      206.02     13.65 o 
  -3  -3  13     1683.81     1652.44     45.21 o 
  -2  -3  13      516.03      471.76     20.90 o 
   0  -3  13      143.98      148.01     11.09 o 
   1  -3  13      773.19      720.44     26.45 o 
   2  -3  13      273.32      266.17     14.93 o 
   3  -3  13      547.04      495.22     21.33 o 
   4  -3  13      236.13      214.52     10.25 o 
   5  -3  13      329.65      314.79     20.05 o 
   6  -3  13        0.62        5.12      4.69 o 
   7  -3  13      167.14      164.65     15.36 o 
   8  -3  13       24.52       30.71      8.10 o 
 -11  -2  13       29.79       26.02      7.25 o 
 -10  -2  13      104.42      130.95     15.78 o 
  -9  -2  13        9.49       29.86      7.25 o 
  -8  -2  13      556.82      526.79     25.17 o 
  -7  -2  13      209.75      199.87      9.80 o 
  -6  -2  13      419.75      387.40     19.19 o 
  -5  -2  13      504.22      464.07     23.03 o 
  -4  -2  13      340.00      362.06     14.50 o 
  -3  -2  13        9.35       13.60      3.63 o 
  -2  -2  13      227.55      219.24     13.65 o 
  -1  -2  13      848.34      846.70     29.01 o 
   0  -2  13       14.83       16.64      4.27 o 
   1  -2  13      679.78      599.30     23.46 o 
   2  -2  13       75.25       75.93      8.96 o 
   3  -2  13       78.39       90.69      6.66 o 
   4  -2  13      368.45      316.79      9.97 o 
   5  -2  13       37.88       44.79      8.53 o 
   6  -2  13       51.47       48.20      9.81 o 
   7  -2  13       28.66       29.43      8.10 o 
   8  -2  13       53.48       61.00     11.52 o 
 -11  -1  13       12.04       10.24      5.55 o 
 -10  -1  13        7.82       17.06      5.55 o 
  -9  -1  13       80.07       91.28     12.80 o 
  -8  -1  13        8.56       28.15      6.40 o 
  -7  -1  13        7.37        7.30      2.66 o 
  -6  -1  13      922.02      858.81     21.26 o 
  -5  -1  13      413.87      369.77     27.73 o 
  -4  -1  13      722.63      685.70     22.61 o 
  -3  -1  13       15.08       17.62      3.07 o 
  -2  -1  13     1809.68     1763.23     31.26 o 
  -1  -1  13     1184.11     1228.88     36.68 o 
   0  -1  13      374.20      338.68     16.64 o 
   1  -1  13       39.53       29.86      5.97 o 
   2  -1  13       82.25       90.00      9.81 o 
   3  -1  13       23.38       21.19      3.03 o 
   4  -1  13      143.01      144.12      6.61 o 
   5  -1  13       66.82       76.20      5.68 o 
   6  -1  13       75.14       66.54     11.09 o 
   7  -1  13      203.38      159.96     14.93 o 
   8  -1  13        8.41       14.08      5.55 o 
 -11   0  13        2.84       14.93      5.97 o 
 -10   0  13       42.79       41.38      8.53 o 
  -9   0  13       17.58       29.86      6.82 o 
  -8   0  13        1.10        3.84      2.99 o 
  -7   0  13      120.07      115.17     10.66 o 
  -6   0  13      242.36      199.19      9.47 o 
  -5   0  13     1073.70     1103.56     24.12 o 
  -4   0  13       27.42       28.66      4.00 o 
  -3   0  13      176.90      155.50      9.17 o 
  -2   0  13       11.22       13.35      2.52 o 
  -1   0  13     1062.85      953.33     30.71 o 
   0   0  13      299.27      280.24     15.36 o 
   1   0  13      105.12      102.80     10.66 o 
   2   0  13       39.52       42.28      5.27 o 
   3   0  13      624.94      646.27     14.66 o 
   4   0  13        7.66       10.09      2.29 o 
   5   0  13      716.58      671.74     15.96 o 
   6   0  13       23.82       32.84      7.68 o 
   7   0  13      265.82      238.87     17.91 o 
 -11   1  13       11.54       14.50      5.97 o 
 -10   1  13        7.46       16.21      6.82 o 
  -9   1  13       80.14       97.68     13.65 o 
  -8   1  13       10.16       10.66      4.69 o 
  -7   1  13        7.69        5.55      3.84 o 
  -6   1  13      923.50      873.31     43.72 o 
  -5   1  13      410.73      362.62     23.67 o 
  -4   1  13      711.78      668.87     17.18 o 
  -3   1  13       15.49       14.33      2.66 o 
  -2   1  13     1803.67     1785.01     30.24 o 
  -1   1  13     1195.03     1295.42     37.11 o 
   0   1  13      374.58      340.38     17.06 o 
   1   1  13       44.62       44.15      5.76 o 
   2   1  13       79.41       73.02      6.78 o 
   3   1  13       26.92       28.89      3.59 o 
   4   1  13      140.78      132.17      6.55 o 
   5   1  13       69.91       73.67     14.72 o 
   6   1  13       76.19       84.46     11.94 o 
 -11   2  13       30.24       34.55      8.96 o 
 -10   2  13      106.32      117.73     15.78 o 
  -9   2  13        9.72        9.38      5.55 o 
  -8   2  13      557.18      531.48     26.45 o 
  -7   2  13      208.27      166.78     13.65 o 
  -6   2  13      422.68      437.89     26.66 o 
  -5   2  13      503.23      481.75     15.57 o 
  -4   2  13      342.48      355.15     15.14 o 
  -3   2  13        9.12        9.29      2.55 o 
  -2   2  13      224.98      230.51      8.50 o 
  -1   2  13      839.39      853.95     29.01 o 
   0   2  13       12.86        8.96      2.71 o 
   1   2  13      681.00      611.41     18.55 o 
   2   2  13       74.86       65.70      6.74 o 
   3   2  13       80.69       85.65      7.52 o 
   4   2  13      367.97      351.16     13.70 o 
   5   2  13       40.07       37.07      5.22 o 
   6   2  13       51.12       54.25      6.55 o 
 -10   3  13        3.00       -3.84      3.84 o 
  -9   3  13        4.55       13.65      4.69 o 
  -8   3  13       95.56      112.18     14.50 o 
  -7   3  13       21.21       21.33      6.40 o 
  -6   3  13      373.88      329.72     19.62 o 
  -5   3  13       22.94       27.53      4.06 o 
  -4   3  13      233.34      240.46     10.07 o 
  -3   3  13     1681.85     1610.52     31.33 o 
  -2   3  13      517.74      517.03     14.27 o 
  -1   3  13     1463.07     1300.77     66.11 o 
   0   3  13      144.36      149.60     12.16 o 
   1   3  13      771.31      726.26     20.01 o 
   2   3  13      276.72      263.14     15.57 o 
   3   3  13      547.85      523.52     20.26 o 
   4   3  13      238.20      220.04     10.68 o 
   5   3  13      333.57      300.08     20.47 o 
   6   3  13        0.53        5.63      2.58 o 
   7   3  13      165.78      149.29     13.65 o 
 -10   4  13      237.50      240.15     19.62 o 
  -9   4  13       13.17       14.08      5.55 o 
  -8   4  13      293.92      278.54     19.62 o 
  -7   4  13       71.32       76.78     11.94 o 
  -6   4  13      664.14      602.71     28.15 o 
  -5   4  13       42.07       35.58      4.92 o 
  -4   4  13     1106.23     1076.89     24.29 o 
  -3   4  13      225.60      209.43     12.80 o 
  -2   4  13        6.46        6.18      2.19 o 
  -1   4  13       89.13       94.12      7.47 o 
   0   4  13       76.22       81.16      7.22 o 
   1   4  13       11.33       10.74      3.16 o 
   2   4  13        4.98        9.23      2.99 o 
   3   4  13       18.79       23.89      8.10 o 
   4   4  13       56.64       68.17      7.27 o 
   5   4  13      104.87      102.84      9.34 o 
   6   4  13      103.93       97.36      9.03 o 
   7   4  13       44.72       41.80      8.53 o 
 -10   5  13        1.77        2.13      6.40 o 
  -9   5  13      103.33      126.26     16.64 o 
  -8   5  13      353.02      324.18     21.75 o 
  -7   5  13      248.75      232.89     17.49 o 
  -6   5  13      154.72      157.40     14.08 o 
  -5   5  13      103.02      116.33      7.65 o 
  -4   5  13      109.41       96.17      6.94 o 
  -3   5  13       20.34       22.25      3.62 o 
  -2   5  13      856.13      837.95     20.36 o 
  -1   5  13       13.44       16.98      3.89 o 
   0   5  13      461.14      418.86     27.09 o 
   1   5  13       22.94       32.41      5.27 o 
   2   5  13       51.10       56.16      6.61 o 
   3   5  13        6.11        9.16      3.38 o 
   4   5  13        1.41        4.38      2.85 o 
   5   5  13      123.64      130.16      9.53 o 
   6   5  13       92.91      101.77     10.02 o 
   7   5  13      201.67      190.42     11.24 o 
   8   5  13       69.32      109.20     15.36 o 
 -10   6  13        2.75       15.78      6.40 o 
  -9   6  13       20.24       18.34      6.40 o 
  -8   6  13        3.12        7.25      5.12 o 
  -7   6  13      146.58      151.00     14.50 o 
  -6   6  13       28.17       17.06      5.97 o 
  -5   6  13       93.20       90.43     12.37 o 
  -4   6  13      238.01      211.76     10.02 o 
  -3   6  13       95.44      100.82      8.53 o 
  -2   6  13      227.16      195.28      7.95 o 
  -1   6  13       24.52       21.04      4.49 o 
   0   6  13      489.28      399.83     15.04 o 
   1   6  13       60.60       62.18      7.24 o 
   2   6  13       37.45       31.12      5.27 o 
   3   6  13      190.78      176.09     10.38 o 
   4   6  13        9.32        8.61      6.18 o 
   5   6  13      203.60      211.36     11.72 o 
   6   6  13       11.51        6.09      3.16 o 
   7   6  13      193.37      179.52     11.97 o 
   8   6  13       81.47      119.86     16.21 o 
  -9   7  13       10.95       16.64      5.97 o 
  -8   7  13       28.97       35.83      8.53 o 
  -7   7  13       42.93       50.33     10.24 o 
  -6   7  13      155.42      177.44     15.36 o 
  -5   7  13       13.12       16.21      5.97 o 
  -4   7  13      138.17      113.82     14.93 o 
  -3   7  13       11.31       12.29      4.27 o 
  -2   7  13       36.12       34.86      4.29 o 
  -1   7  13        9.60       12.30      3.76 o 
   0   7  13      243.62      222.54     17.06 o 
   1   7  13        3.25        7.04      3.02 o 
   2   7  13        0.09        2.77      5.12 o 
   3   7  13       51.16       46.27      6.44 o 
   4   7  13       22.59       28.31      9.17 o 
   5   7  13       81.42       75.88      8.56 o 
   6   7  13       22.53       17.53      8.74 o 
   7   7  13       37.86       61.24      8.10 o 
  -9   8  13        0.37        0.43      4.69 o 
  -8   8  13      162.78      206.02     17.91 o 
  -7   8  13       21.31       21.33      6.82 o 
  -6   8  13      158.29      155.26     17.49 o 
  -5   8  13       85.40       84.03     12.80 o 
  -4   8  13      109.24       89.15     12.37 o 
  -3   8  13      305.00      272.12      9.73 o 
  -2   8  13       95.83      101.21      6.94 o 
  -1   8  13       21.72       17.06      4.22 o 
   0   8  13       28.47       33.83      5.76 o 
   1   8  13      129.95      111.69      9.64 o 
   2   8  13      473.36      429.24     17.02 o 
   3   8  13       55.78       63.60      7.99 o 
   4   8  13       92.99      107.71     10.20 o 
   5   8  13       12.73       20.56      4.19 o 
   6   8  13      117.95      139.42     12.19 o 
   7   8  13       18.25       21.11      4.89 o 
  -8   9  13       15.87       23.46      8.10 o 
  -7   9  13        2.09        5.55      5.12 o 
  -6   9  13       19.40       34.55      8.53 o 
  -5   9  13       53.96       48.63     10.24 o 
  -4   9  13        3.12        4.69      3.84 o 
  -3   9  13       27.81       35.62      4.98 o 
  -2   9  13       53.85       47.51      5.23 o 
  -1   9  13      285.38      270.89     12.62 o 
   0   9  13       13.43       13.97      5.33 o 
   1   9  13      117.38      119.26     12.16 o 
   2   9  13      362.52      301.83     15.14 o 
   3   9  13      191.95      167.37     11.47 o 
   4   9  13       60.17       75.10     10.02 o 
   5   9  13       26.27       35.82      6.25 o 
   6   9  13        3.16        5.05      3.89 o 
  -8  10  13       45.17       54.60     11.52 o 
  -7  10  13        0.01        3.84      5.12 o 
  -6  10  13      154.12      144.17     17.91 o 
  -5  10  13       29.10       26.45      8.10 o 
  -4  10  13      189.13      164.22     15.36 o 
  -3  10  13       49.19       51.15      6.61 o 
  -2  10  13       60.87       69.52      6.37 o 
  -1  10  13      149.76      146.35      9.65 o 
   0  10  13       20.38       23.99      6.18 o 
   1  10  13       59.65       63.50      7.77 o 
   2  10  13       46.24       36.74      6.61 o 
   3  10  13       25.27       36.47      6.31 o 
   4  10  13       19.01       11.97      8.53 o 
   5  10  13       59.46       58.80      8.32 o 
   6  10  13       83.41      108.64     11.24 o 
  -7  11  13       53.10       60.14     11.94 o 
  -6  11  13      235.92      205.17     18.34 o 
  -5  11  13       34.55       20.05      6.82 o 
  -4  11  13      112.67      114.31     15.78 o 
  -3  11  13       20.08       16.21      5.97 o 
  -2  11  13      354.05      341.79     12.28 o 
  -1  11  13        9.05       12.40      3.89 o 
   0  11  13       32.92       56.23     11.30 o 
   1  11  13       19.83       22.15      5.12 o 
   2  11  13       35.14       34.66      6.61 o 
   3  11  13       17.82       18.04      4.97 o 
   4  11  13       12.93       15.74      4.61 o 
   5  11  13       44.00       55.23     11.52 o 
  -6  12  13        9.63       12.37      7.68 o 
  -5  12  13       25.15       28.15      7.68 o 
  -4  12  13       27.50       25.17      7.25 o 
  -3  12  13        5.68        4.69      4.27 o 
  -2  12  13       28.33       30.74      5.57 o 
  -1  12  13       12.65       27.28      4.14 o 
   0  12  13      142.89      152.97     15.36 o 
   1  12  13        3.15        5.97      3.92 o 
   2  12  13      111.25      129.88     11.91 o 
   3  12  13        6.28        1.35      9.81 o 
   4  12  13       13.98       29.07      6.18 o 
  -5  13  13       58.63       44.79     10.66 o 
  -4  13  13        8.55       11.94      5.97 o 
  -3  13  13       10.90       12.37      6.82 o 
  -2  13  13        3.58       12.80      5.97 o 
  -1  13  13       80.93       88.38      9.77 o 
   0  13  13      152.03      190.46     12.21 o 
   1  13  13        5.13        6.14      8.74 o 
   2  13  13       36.77       43.66      7.24 o 
   3  13  13       52.73       73.28      9.64 o 
  -3  14  13       31.96       30.28      8.10 o 
  -2  14  13       13.09       11.94      6.82 o 
  -1  14  13        3.17        7.92      4.80 o 
   0  14  13       54.32       58.44     11.94 o 
   1  14  13        6.99        7.47      4.61 o 
  -4 -13  14      128.74      145.45     19.19 o 
  -3 -13  14       17.54       18.77      6.40 o 
  -2 -13  14       11.45       19.62      7.25 o 
  -1 -13  14       15.81       20.47      6.40 o 
   0 -13  14       71.61       84.88     12.80 o 
  -6 -12  14       90.07       72.94     14.08 o 
  -5 -12  14       23.56       32.42      8.96 o 
  -4 -12  14       48.27       40.95     10.24 o 
  -3 -12  14       59.75       61.85     11.09 o 
  -2 -12  14       18.59       11.09      5.97 o 
  -1 -12  14        0.29       -3.41      3.41 o 
   0 -12  14       87.97      102.37     13.65 o 
   1 -12  14        9.56        9.81      4.69 o 
  -7 -11  14       57.18       72.94     13.65 o 
  -6 -11  14       10.94       10.24      5.97 o 
  -5 -11  14       20.30       31.14      8.53 o 
  -4 -11  14        0.53        1.28      4.27 o 
  -3 -11  14       99.57      106.21     14.50 o 
  -2 -11  14       43.11       43.08      8.53 o 
  -1 -11  14      117.81      124.55     15.36 o 
   0 -11  14       45.28       44.79      8.96 o 
   1 -11  14       84.93       83.60     11.94 o 
  -7 -10  14       36.86       26.45      7.25 o 
  -6 -10  14        7.10       10.66      5.97 o 
  -5 -10  14       71.64       74.22     12.80 o 
  -4 -10  14        1.64        2.13      3.41 o 
  -3 -10  14        3.57        3.41      3.84 o 
  -2 -10  14       30.86       26.45      6.82 o 
  -1 -10  14       11.74       11.94      4.27 o 
   0 -10  14       75.53       80.19     11.52 o 
   1 -10  14       42.25       34.12      7.68 o 
  -8  -9  14      187.63      192.80     17.91 o 
  -7  -9  14       22.85       23.46      8.10 o 
  -6  -9  14       81.72       88.72     13.65 o 
  -5  -9  14       65.62       66.54     12.37 o 
  -4  -9  14      271.78      250.81     18.77 o 
  -3  -9  14       21.22       23.46      6.82 o 
  -2  -9  14      111.50       91.28     12.37 o 
  -1  -9  14       24.17       26.45      6.82 o 
   0  -9  14       73.46       67.82     10.66 o 
   1  -9  14      171.84      142.89     12.37 o 
   2  -9  14       16.15       23.03      5.97 o 
  -9  -8  14       57.38       78.91     13.22 o 
  -8  -8  14      141.37      141.19     17.49 o 
  -7  -8  14       12.65       22.61      7.25 o 
  -6  -8  14      169.71      146.73     17.06 o 
  -5  -8  14       78.23       81.47     12.80 o 
  -4  -8  14       88.80       95.12     13.22 o 
  -3  -8  14       40.54       31.56      7.25 o 
  -2  -8  14        7.04        2.13      3.41 o 
  -1  -8  14      154.46      142.89     12.37 o 
   0  -8  14       39.83       32.84      6.82 o 
   1  -8  14      176.75      157.40     12.37 o 
   2  -8  14       54.22       51.19      8.53 o 
  -8  -7  14       25.30       35.83      7.68 o 
  -7  -7  14       21.74       34.12      8.10 o 
  -6  -7  14       73.46      104.50     14.08 o 
  -5  -7  14      106.81      116.02     14.08 o 
  -4  -7  14      308.47      291.76     18.77 o 
  -3  -7  14      159.40      128.82     11.94 o 
  -2  -7  14      433.12      372.80     20.47 o 
  -1  -7  14       66.15       62.28      9.81 o 
   0  -7  14        7.29       13.22      3.84 o 
   1  -7  14      140.33      131.80     11.09 o 
   2  -7  14        2.88        2.99      2.99 o 
   3  -7  14      212.45      174.88     12.37 o 
   6  -7  14       34.05       25.17      8.53 o 
   7  -7  14       32.49       31.56      8.96 o 
  -8  -6  14        6.67       -0.43      4.69 o 
  -7  -6  14       98.49      110.48     14.50 o 
  -6  -6  14       14.43       22.18      6.82 o 
  -5  -6  14        0.55        1.28      3.41 o 
  -4  -6  14      126.07      115.59     13.22 o 
  -3  -6  14        9.12       11.94      5.55 o 
  -2  -6  14       53.31       56.73      9.38 o 
  -1  -6  14      162.87      137.77     11.52 o 
   0  -6  14      117.90      106.21      9.81 o 
   1  -6  14       21.82       22.61      5.97 o 
   2  -6  14       25.27       27.73      5.97 o 
   3  -6  14       48.37       50.33      8.10 o 
   6  -6  14        8.33        4.69      5.97 o 
   7  -6  14       21.16       26.87      7.68 o 
  -8  -5  14        8.07        7.25      5.12 o 
  -7  -5  14        8.55        5.97      4.69 o 
  -6  -5  14      279.34      275.55     17.91 o 
  -5  -5  14      380.62      375.79     20.90 o 
  -4  -5  14      176.68      183.84     14.08 o 
  -3  -5  14        5.23        4.69      4.27 o 
  -2  -5  14      476.88      437.21     21.33 o 
  -1  -5  14      622.62      588.21     25.17 o 
   0  -5  14      158.94      130.95     11.09 o 
   1  -5  14      188.75      167.21     12.37 o 
   2  -5  14       50.26       46.92      8.10 o 
   3  -5  14       47.02       40.95      7.25 o 
   5  -5  14       20.64       32.42      7.25 o 
   6  -5  14       34.66       27.30      7.68 o 
   7  -5  14       75.68       84.03     14.08 o 
  -8  -4  14      115.47      150.14     13.65 o 
  -7  -4  14       87.64       69.53     11.09 o 
  -6  -4  14        7.05       16.64      5.97 o 
  -5  -4  14       74.61       61.85      9.81 o 
  -4  -4  14      136.10      149.29     12.37 o 
  -3  -4  14        7.36        6.40      4.69 o 
  -2  -4  14      718.78      633.85     26.02 o 
  -1  -4  14      159.78      162.09     11.94 o 
   0  -4  14      157.79      133.94     11.09 o 
   1  -4  14       10.86       20.47      5.12 o 
   2  -4  14      409.50      360.43     18.34 o 
   3  -4  14       24.16       29.01      5.97 o 
   4  -4  14       28.02       33.06      4.71 o 
   5  -4  14       28.75       41.80      8.53 o 
   6  -4  14       68.22       72.51     13.22 o 
   7  -4  14       14.01       23.46      7.25 o 
   8  -4  14       20.82       14.50      6.40 o 
  -7  -3  14        7.14       19.62      5.97 o 
  -6  -3  14       29.67       39.67      8.10 o 
  -5  -3  14      852.17      770.34     29.43 o 
  -4  -3  14     1053.36      952.91     33.27 o 
  -3  -3  14      539.70      504.60     22.61 o 
  -2  -3  14      261.61      211.57     14.08 o 
  -1  -3  14       18.22       29.01      6.40 o 
   0  -3  14      325.99      286.64     16.21 o 
   1  -3  14      276.52      283.65     16.21 o 
   2  -3  14       31.18       35.83      6.82 o 
   3  -3  14      398.99      435.50     20.05 o 
   4  -3  14       79.71       70.87      7.16 o 
   5  -3  14      163.39      169.77     14.93 o 
   6  -3  14      203.01      208.58     17.06 o 
   7  -3  14       29.79       53.32      9.81 o 
   8  -3  14        7.59        4.27      5.12 o 
 -10  -2  14        9.04       17.91      7.25 o 
  -9  -2  14       39.03       37.54      8.10 o 
  -8  -2  14       96.40      107.06     12.80 o 
  -7  -2  14      237.09      235.51     10.86 o 
  -6  -2  14       18.53       23.68      4.09 o 
  -5  -2  14        0.06        7.17      2.13 o 
  -4  -2  14       36.64       31.56      6.82 o 
  -3  -2  14       25.30       24.31      5.97 o 
  -2  -2  14      387.86      345.93     17.91 o 
  -1  -2  14       46.41       47.35      7.68 o 
   0  -2  14      435.20      448.30     20.47 o 
   1  -2  14      555.78      593.75     24.31 o 
   2  -2  14      118.33       98.96     10.66 o 
   3  -2  14      909.87      932.00     31.56 o 
   4  -2  14      154.53      136.49      8.19 o 
   5  -2  14       72.80       69.95     11.09 o 
   6  -2  14      121.44      106.21     14.08 o 
   7  -2  14       20.98       32.84      9.38 o 
   8  -2  14        6.30        3.41      5.12 o 
 -10  -1  14       17.03       34.55      7.68 o 
  -9  -1  14       35.90       31.14      7.25 o 
  -8  -1  14      153.34      154.41     13.22 o 
  -7  -1  14       86.81       94.56      7.84 o 
  -6  -1  14      623.20      591.79     17.34 o 
  -5  -1  14      221.50      196.54     10.88 o 
  -4  -1  14      750.63      723.14     18.07 o 
  -3  -1  14      578.93      549.39     28.15 o 
  -2  -1  14      927.66      848.66     35.83 o 
  -1  -1  14      257.26      220.95     14.08 o 
   0  -1  14      226.31      218.39     13.65 o 
   1  -1  14      521.37      476.03     21.33 o 
   2  -1  14     1259.72     1251.91     38.82 o 
   3  -1  14      397.19      399.52     14.17 o 
   4  -1  14      437.95      388.38     14.53 o 
   5  -1  14      144.56      142.42      8.26 o 
   6  -1  14        8.53       21.33      5.97 o 
   7  -1  14       17.95       20.05      5.97 o 
 -10   0  14      299.92      300.29     21.33 o 
  -9   0  14       46.16       60.57     10.24 o 
  -8   0  14       31.20       32.84      7.25 o 
  -7   0  14       92.82       79.34     10.66 o 
  -6   0  14       27.93       31.48      4.61 o 
  -5   0  14      105.87       96.63      6.66 o 
  -4   0  14       60.23       73.69      8.32 o 
  -3   0  14       10.72       10.93      2.19 o 
  -2   0  14      123.72      112.46      6.40 o 
  -1   0  14      405.99      350.19     17.91 o 
   0   0  14      112.78      115.59     10.24 o 
   1   0  14       17.51       19.62      5.12 o 
   2   0  14      523.79      490.87     15.98 o 
   3   0  14       30.20       33.02      3.89 o 
   4   0  14        0.00        2.62      1.81 o 
   5   0  14       55.82       48.18      4.88 o 
 -10   1  14       17.63       20.90      5.12 o 
  -9   1  14       35.32       26.02      7.25 o 
  -8   1  14      154.59      175.74     14.50 o 
  -7   1  14       85.87       96.83     12.37 o 
  -6   1  14      622.41      576.33     17.16 o 
  -5   1  14      217.99      171.55      8.59 o 
  -4   1  14      744.39      705.23     18.40 o 
  -3   1  14      568.82      552.14     18.98 o 
  -2   1  14      928.79      903.00     30.28 o 
  -1   1  14      275.99      254.22     15.36 o 
   0   1  14      228.22      203.46     13.65 o 
   1   1  14      524.25      490.72     15.95 o 
   2   1  14     1266.66     1208.16     66.97 o 
   3   1  14      400.07      375.75     23.25 o 
   4   1  14      438.87      364.80     14.17 o 
   5   1  14      143.21      135.15     10.66 o 
   6   1  14        8.53       13.22      4.69 o 
 -10   2  14        7.76       17.91      5.97 o 
  -9   2  14       39.50       34.55      7.68 o 
  -8   2  14       97.19       87.44     12.37 o 
  -7   2  14      237.12      237.16     16.64 o 
  -6   2  14       17.10       20.08      3.62 o 
  -5   2  14        0.05        5.92      4.27 o 
  -4   2  14       37.68       37.96      6.82 o 
  -3   2  14       25.42       27.84      4.22 o 
  -2   2  14      382.78      358.06     11.27 o 
  -1   2  14       45.18       37.96      7.25 o 
   0   2  14      428.91      419.29     14.74 o 
   1   2  14      561.39      569.26     22.18 o 
   2   2  14      119.53      119.26      7.82 o 
   3   2  14      912.70      888.72     23.80 o 
   4   2  14      155.49      137.86      8.68 o 
   5   2  14       70.40       73.06      7.54 o 
   6   2  14      118.96      121.27      9.47 o 
 -10   3  14       65.32       70.38     11.94 o 
  -9   3  14       61.72       55.88     10.66 o 
  -8   3  14      211.38      228.63     17.49 o 
  -7   3  14        6.65        4.27      3.84 o 
  -6   3  14       35.93       38.39      7.68 o 
  -5   3  14      856.71      744.64     29.64 o 
  -4   3  14     1055.25     1005.33     23.30 o 
  -3   3  14      537.73      493.33     15.37 o 
  -2   3  14      272.42      242.11     10.45 o 
  -1   3  14       19.03       14.50      5.55 o 
   0   3  14      315.91      289.73     12.19 o 
   1   3  14      270.32      255.33     11.41 o 
   2   3  14       31.75       23.57      4.49 o 
   3   3  14      389.23      407.40     15.37 o 
   4   3  14       80.58       78.89      7.77 o 
   5   3  14      162.03      151.60      9.29 o 
   6   3  14      203.28      183.34     10.63 o 
   7   3  14       29.41       34.12      8.10 o 
 -10   4  14       87.27       81.04     13.22 o 
  -9   4  14       10.65       10.24      4.27 o 
  -8   4  14      114.77      147.59     14.08 o 
  -7   4  14       86.98       70.38     11.09 o 
  -6   4  14        7.50        5.55      3.84 o 
  -5   4  14       74.83       76.72     11.30 o 
  -4   4  14      133.81      136.25      7.99 o 
  -3   4  14        7.32       10.24      4.27 o 
  -2   4  14      718.78      659.42     23.89 o 
  -1   4  14      163.59      155.29      9.03 o 
   0   4  14      160.94      146.78      8.73 o 
   1   4  14       10.00       13.01      3.32 o 
   2   4  14      412.04      347.37     15.36 o 
   3   4  14       26.86       22.19      4.22 o 
   4   4  14       27.87       29.33      5.55 o 
   5   4  14       27.13       36.19      6.40 o 
   6   4  14       69.10       58.01     10.66 o 
   7   4  14       12.73       20.90      7.25 o 
 -10   5  14       58.82       80.19     13.22 o 
  -9   5  14       23.41       29.86      7.68 o 
  -8   5  14        8.33       23.46      6.82 o 
  -7   5  14        8.55       10.66      4.69 o 
  -6   5  14      278.76      270.86     18.77 o 
  -5   5  14      377.90      327.36     12.80 o 
  -4   5  14      182.29      172.19     13.65 o 
  -3   5  14        7.43        9.10      2.36 o 
  -2   5  14      470.99      428.36     22.18 o 
  -1   5  14      629.16      584.14     18.20 o 
   0   5  14      162.39      136.89      8.68 o 
   1   5  14      186.82      183.13     10.10 o 
   2   5  14       50.48       46.91      6.44 o 
   3   5  14       49.37       47.60     11.52 o 
   4   5  14       10.48        9.44      3.20 o 
   5   5  14       21.61       26.87      4.61 o 
   6   5  14       34.35       35.62      5.83 o 
   7   5  14       76.45       82.57      8.99 o 
  -9   6  14      135.76      134.79     17.91 o 
  -8   6  14        7.53       10.66      5.55 o 
  -7   6  14       97.59       91.28     13.22 o 
  -6   6  14       13.57       31.14      7.25 o 
  -5   6  14        0.70        4.69      3.84 o 
  -4   6  14      127.36      111.17      7.88 o 
  -3   6  14        9.83       18.01      3.62 o 
  -2   6  14       56.05       63.87      5.58 o 
  -1   6  14      160.25      145.53      8.99 o 
   0   6  14      111.64      101.28     17.49 o 
   1   6  14       22.93       16.42      4.22 o 
   2   6  14       25.53       25.38      4.61 o 
   3   6  14       49.68       51.39      7.46 o 
   4   6  14       42.21       48.03      6.55 o 
   5   6  14       10.38       13.92      7.68 o 
   6   6  14        7.71       14.79      4.00 o 
   7   6  14       20.72       23.21      4.97 o 
  -9   7  14       65.02       76.78     13.22 o 
  -8   7  14       26.70       19.62      6.40 o 
  -7   7  14       21.26       16.64      6.40 o 
  -6   7  14       74.96       72.94     12.37 o 
  -5   7  14      108.00      110.90     14.50 o 
  -4   7  14      310.71      318.73     13.11 o 
  -3   7  14      159.70      144.72     14.29 o 
  -2   7  14      433.58      397.54     12.12 o 
  -1   7  14       65.97       61.19      7.22 o 
   0   7  14        7.29        6.44      4.27 o 
   1   7  14      143.74      137.22     10.44 o 
   2   7  14        2.89        1.93      3.41 o 
   3   7  14      211.27      188.62     11.16 o 
   4   7  14        3.86        5.02      3.16 o 
   5   7  14      110.45      124.59     11.15 o 
   6   7  14       32.63       30.88      9.38 o 
   7   7  14       33.47       43.85      6.48 o 
  -9   8  14       57.33       76.78     12.80 o 
  -8   8  14      141.45      160.38     19.19 o 
  -7   8  14       12.84       14.50      5.55 o 
  -6   8  14      167.61      161.23     15.36 o 
  -5   8  14       77.21       85.74     12.80 o 
  -4   8  14       85.57       93.07      8.19 o 
  -3   8  14       40.19       39.99      5.71 o 
  -2   8  14        7.01       13.68      3.18 o 
  -1   8  14      156.81      133.58      9.03 o 
   0   8  14       37.74       41.93      6.25 o 
   1   8  14      171.04      176.26     15.14 o 
   2   8  14       54.67       54.58      7.38 o 
   3   8  14      260.21      242.09     13.10 o 
   4   8  14       12.15       12.74      4.91 o 
   5   8  14       68.47       94.37     10.20 o 
   6   8  14       26.30       28.67      6.18 o 
  -8   9  14      187.11      185.12     17.91 o 
  -7   9  14       22.81       10.24      5.55 o 
  -6   9  14       82.85       86.16     12.80 o 
  -5   9  14       65.13       55.88     10.66 o 
  -4   9  14      273.37      268.30     19.62 o 
  -3   9  14       21.61       29.57      4.01 o 
  -2   9  14      108.41       97.79      7.36 o 
  -1   9  14       25.32       27.11      5.10 o 
   0   9  14       73.68       71.86      9.60 o 
   1   9  14      169.70      174.15     11.30 o 
   2   9  14       16.35       26.93      5.40 o 
   3   9  14       36.95       35.15      6.01 o 
   4   9  14        1.81        8.35      3.07 o 
   5   9  14       41.91       57.50      7.82 o 
   6   9  14        9.55       12.88      4.37 o 
  -7  10  14       34.73       31.14      8.53 o 
  -6  10  14        7.15       15.36      5.55 o 
  -5  10  14       72.78       87.44     13.65 o 
  -4  10  14        1.20       11.94      5.97 o 
  -3  10  14        4.05        3.41      5.33 o 
  -2  10  14       29.21       30.63      4.51 o 
  -1  10  14       12.53       10.96      3.89 o 
   0  10  14       76.72       73.31      8.68 o 
   1  10  14       43.40       36.17      6.31 o 
   2  10  14       91.32       93.97      9.94 o 
   3  10  14       16.49       10.68      4.05 o 
   4  10  14        8.63        8.89      3.69 o 
   5  10  14       61.61       78.84     11.09 o 
  -7  11  14       57.02       57.58     11.94 o 
  -6  11  14       10.98       27.73      7.68 o 
  -5  11  14       20.18       32.42      8.53 o 
  -4  11  14        0.68       -0.85      4.27 o 
  -3  11  14       99.19      114.31     15.78 o 
  -2  11  14       43.93       50.17      5.79 o 
  -1  11  14      117.88      124.68     10.85 o 
   0  11  14       42.81       38.32      8.53 o 
   1  11  14       85.79       92.26      9.94 o 
   2  11  14       80.86       79.90     11.52 o 
   3  11  14       15.41       20.80      5.43 o 
   4  11  14       21.32       21.07      5.64 o 
  -6  12  14       89.49       86.16     14.08 o 
  -5  12  14       22.67       28.15      7.68 o 
  -4  12  14       48.52       40.52      9.81 o 
  -3  12  14       58.29       85.74     13.22 o 
  -2  12  14       18.75       20.74      4.83 o 
  -1  12  14        0.29        5.28      3.38 o 
   0  12  14       86.88       94.72     10.07 o 
   1  12  14        8.97        5.76      4.22 o 
   2  12  14        4.79       13.38      4.37 o 
   3  12  14       64.10       57.25      8.73 o 
  -4  13  14      128.53      163.37     20.05 o 
  -3  13  14       17.41       33.27      8.53 o 
  -2  13  14       11.80       31.14      8.10 o 
  -1  13  14       15.47       24.67      6.82 o 
   0  13  14       70.87       70.23     15.57 o 
   1  13  14        6.86       16.56      5.27 o 
   2  13  14       11.17       14.65      6.40 o 
  -3 -13  15       43.04       58.86     11.94 o 
  -2 -13  15       70.84       78.48     12.37 o 
  -1 -13  15       85.20       95.55     14.93 o 
   0 -13  15      104.29      110.05     14.93 o 
  -5 -12  15       42.41       60.14     11.94 o 
  -4 -12  15       97.08      112.61     16.21 o 
  -3 -12  15        5.24       11.94      5.97 o 
  -2 -12  15       93.42       78.06     12.37 o 
  -1 -12  15        2.83        2.56      3.84 o 
   0 -12  15      148.42      147.59     13.65 o 
  -6 -11  15      166.12      187.68     20.90 o 
  -5 -11  15       14.86       22.61      8.10 o 
  -4 -11  15       99.23      105.36     14.93 o 
  -3 -11  15       29.76       32.84      8.10 o 
  -2 -11  15       41.28       58.86     11.09 o 
  -1 -11  15       87.70      106.21     14.50 o 
   0 -11  15       18.78       27.73      6.82 o 
   1 -11  15       26.07       23.89      6.40 o 
  -7 -10  15       23.08       38.82     10.66 o 
  -6 -10  15       29.44       43.08     10.24 o 
  -5 -10  15       40.14       34.98      9.38 o 
  -4 -10  15        3.21        4.69      4.69 o 
  -3 -10  15        0.65        3.84      3.84 o 
  -2 -10  15        9.46       15.78      5.97 o 
  -1 -10  15       21.76       23.03      6.40 o 
   0 -10  15       47.68       69.53     11.09 o 
   1 -10  15      325.34      324.60     20.05 o 
  -8  -9  15        4.26       -0.43      5.97 o 
  -7  -9  15        0.59       -0.43      5.12 o 
  -6  -9  15       90.31       98.53     14.93 o 
  -5  -9  15        0.82       -2.13      3.84 o 
  -4  -9  15       24.36       17.49      7.25 o 
  -3  -9  15       20.12       26.45      6.82 o 
  -2  -9  15       47.44       56.73      9.81 o 
  -1  -9  15       46.59       36.68      7.68 o 
   0  -9  15      130.65      132.23     14.50 o 
   1  -9  15       91.07       95.12     12.37 o 
   2  -9  15       48.35       57.16      9.38 o 
  -8  -8  15        2.62        0.00      5.12 o 
  -7  -8  15       25.27       29.86      8.96 o 
  -6  -8  15       29.57       42.23      9.38 o 
  -5  -8  15       56.64       69.95     11.94 o 
  -4  -8  15      138.19      146.73     16.21 o 
  -3  -8  15        0.42        2.56      2.56 o 
  -2  -8  15      266.81      226.92     16.64 o 
  -1  -8  15       21.30       24.31      6.40 o 
   0  -8  15       56.82       72.51     10.66 o 
   1  -8  15        0.11        0.00      2.56 o 
   2  -8  15      281.56      277.68     17.06 o 
  -8  -7  15        0.56       15.78      5.97 o 
  -7  -7  15       19.95       13.65      5.97 o 
  -6  -7  15      204.43      218.82     17.49 o 
  -5  -7  15        6.76       16.64      5.97 o 
  -4  -7  15      176.95      178.30     14.93 o 
  -3  -7  15        3.17        1.28      3.41 o 
  -2  -7  15      197.37      207.73     15.36 o 
  -1  -7  15       10.26       11.94      4.69 o 
   0  -7  15       59.39       55.02      8.96 o 
   1  -7  15       42.80       47.35      8.53 o 
   2  -7  15        5.27        9.81      3.41 o 
  -8  -6  15        1.83       10.24      5.97 o 
  -7  -6  15       19.50       38.82      8.53 o 
  -6  -6  15       57.92       61.00     10.24 o 
  -5  -6  15       81.62       61.00     10.66 o 
  -4  -6  15      250.90      218.39     16.21 o 
  -3  -6  15       53.22       55.02      9.81 o 
  -2  -6  15       82.38       93.84     11.52 o 
  -1  -6  15      262.74      211.99     14.93 o 
   0  -6  15      366.35      312.66     18.34 o 
   1  -6  15      761.39      676.50     28.15 o 
   2  -6  15       35.80       44.36      7.68 o 
   3  -6  15      146.90      130.52     10.66 o 
   6  -6  15       96.60       91.71     14.93 o 
   7  -6  15       53.39       66.11     13.22 o 
  -8  -5  15      418.69      454.27     25.59 o 
  -7  -5  15        3.16       15.36      5.12 o 
  -6  -5  15      116.21      103.22     13.22 o 
  -5  -5  15      107.72      116.02     13.65 o 
  -4  -5  15      140.58      140.33     12.80 o 
  -3  -5  15       39.90       28.58      7.25 o 
  -2  -5  15       33.89       29.86      7.25 o 
  -1  -5  15       42.27       40.95      8.10 o 
   0  -5  15       26.56       26.02      5.97 o 
   1  -5  15      289.12      250.81     15.78 o 
   2  -5  15       46.51       41.80      7.68 o 
   3  -5  15       43.12       26.02      5.55 o 
   6  -5  15       15.68       16.21      5.97 o 
   7  -5  15       42.06       48.20     10.66 o 
  -8  -4  15      145.97      154.84     14.08 o 
  -7  -4  15       36.12       33.70      7.68 o 
  -6  -4  15       36.35       37.11      8.10 o 
  -5  -4  15       69.54       55.45      9.38 o 
  -4  -4  15       58.75       50.33      9.38 o 
  -3  -4  15      117.37       92.13     11.52 o 
  -2  -4  15       27.54       27.73      6.82 o 
  -1  -4  15      125.90      139.91     11.52 o 
   0  -4  15      107.34      100.67     11.09 o 
   1  -4  15       29.79       36.68      7.25 o 
   2  -4  15       78.21       72.94      9.81 o 
   3  -4  15        3.85        5.12      2.99 o 
   4  -4  15       11.86        9.81      3.84 o 
   5  -4  15       65.08       72.94     11.94 o 
   6  -4  15       84.94       91.71     13.65 o 
   7  -4  15      120.42      142.04     17.91 o 
  -7  -3  15      164.48      153.13     13.65 o 
  -6  -3  15      647.10      609.96     26.87 o 
  -5  -3  15      557.52      528.92     24.31 o 
  -4  -3  15        3.33        3.84      4.27 o 
  -3  -3  15      526.24      482.42     22.61 o 
  -2  -3  15      205.81      212.42     14.50 o 
  -1  -3  15     1717.45     1745.00     49.05 o 
   0  -3  15       68.99       83.18     10.66 o 
   1  -3  15       63.15       52.04      8.53 o 
   2  -3  15      106.11      112.61     10.24 o 
   3  -3  15       79.25       77.63      9.81 o 
   4  -3  15       15.58       18.77      4.27 o 
   5  -3  15       20.10       26.02      6.40 o 
   6  -3  15       16.67       29.43      8.10 o 
   7  -3  15       47.49       64.41     11.94 o 
  -7  -2  15       26.81       21.33      6.40 o 
  -6  -2  15       57.36       69.10     10.24 o 
  -5  -2  15      173.77      148.01     12.80 o 
  -4  -2  15      191.82      175.74     13.22 o 
  -3  -2  15      328.42      301.57     17.06 o 
  -2  -2  15      120.40      122.85     11.09 o 
  -1  -2  15      149.86      168.06     12.80 o 
   0  -2  15     1099.00     1084.28     35.83 o 
   1  -2  15      211.71      202.18     14.08 o 
   2  -2  15      108.53      129.24     10.66 o 
   3  -2  15       24.77       29.86      6.40 o 
   4  -2  15       64.47       65.56      7.04 o 
   5  -2  15       22.70       31.99      7.68 o 
   6  -2  15       60.70       76.78     12.80 o 
   7  -2  15      192.10      190.24     17.06 o 
 -10  -1  15       67.99       73.79     11.94 o 
  -9  -1  15        0.95        3.41      3.84 o 
  -8  -1  15      161.54      180.00     14.08 o 
  -7  -1  15       11.42        7.76      2.84 o 
  -6  -1  15      965.75      899.87     22.62 o 
  -5  -1  15      573.38      553.20     23.67 o 
  -4  -1  15      237.79      219.22      9.41 o 
  -3  -1  15       24.43       15.78      5.12 o 
  -2  -1  15       10.05       18.77      5.55 o 
  -1  -1  15       78.29       80.62     10.24 o 
   0  -1  15       62.60       59.29      8.96 o 
   1  -1  15      432.59      383.47     20.05 o 
   2  -1  15       88.18       90.00     11.09 o 
   3  -1  15      449.97      432.94     21.33 o 
   4  -1  15        8.78       15.45      2.87 o 
   5  -1  15       55.92       62.24      6.78 o 
   6  -1  15        3.85       11.94      5.12 o 
 -10   0  15      100.43      125.40     15.78 o 
  -9   0  15       22.00       15.36      5.55 o 
  -8   0  15        9.15        8.96      4.27 o 
  -7   0  15       19.60       14.08      5.12 o 
  -6   0  15       62.89       55.87      6.18 o 
  -5   0  15     1032.72      878.06     21.72 o 
  -4   0  15      192.00      176.88      8.74 o 
  -3   0  15       10.05       14.05      2.85 o 
  -2   0  15       12.22       10.22      2.52 o 
  -1   0  15       91.48       84.46     10.24 o 
   0   0  15      408.59      371.10     19.19 o 
   1   0  15     3506.47     3390.62     79.76 o 
   2   0  15      193.82      197.78     10.88 o 
   3   0  15       84.06       76.22      7.54 o 
   4   0  15       91.39      103.40      8.56 o 
   5   0  15      294.52      290.71     12.66 o 
 -10   1  15       67.37       75.07     11.94 o 
  -9   1  15        0.89        4.27      3.84 o 
  -8   1  15      167.51      196.21     15.36 o 
  -7   1  15       12.10       19.19      5.55 o 
  -6   1  15      954.13      866.91     22.43 o 
  -5   1  15      574.73      533.77     31.35 o 
  -4   1  15      234.50      196.59      9.81 o 
  -3   1  15       26.50       20.70      4.91 o 
  -2   1  15        8.09        2.13      3.41 o 
  -1   1  15       82.01       69.95      9.81 o 
   0   1  15       63.54       61.85      9.38 o 
   1   1  15      424.65      421.32     15.07 o 
   2   1  15       90.24       86.16      8.13 o 
   3   1  15      440.57      424.37     15.65 o 
   4   1  15        8.46       16.81      3.46 o 
   5   1  15       58.67       67.15     13.86 o 
 -10   2  15        1.38        5.55      5.12 o 
  -9   2  15        8.66       16.64      5.97 o 
  -8   2  15       43.20       49.91      9.38 o 
  -7   2  15       26.91       20.90      5.97 o 
  -6   2  15       56.89       67.69      7.89 o 
  -5   2  15      173.68      173.49      9.03 o 
  -4   2  15      196.21      190.03     16.21 o 
  -3   2  15      331.83      290.08     11.31 o 
  -2   2  15      117.48      124.55     11.52 o 
  -1   2  15      147.49      145.88     11.94 o 
   0   2  15     1100.71     1013.47     35.40 o 
   1   2  15      218.51      206.07     15.57 o 
   2   2  15      108.43      114.69      8.50 o 
   3   2  15       23.45       27.57      4.97 o 
   4   2  15       65.06       65.48      7.47 o 
   5   2  15       24.21       35.15      5.02 o 
   6   2  15       59.66       61.33      7.08 o 
 -10   3  15       77.62      103.22     14.93 o 
  -9   3  15        6.63       18.77      6.40 o 
  -8   3  15        2.10       11.09      5.12 o 
  -7   3  15      165.06      174.03     14.50 o 
  -6   3  15      651.31      623.18     28.15 o 
  -5   3  15      551.25      512.23     20.26 o 
  -4   3  15        3.57        9.50      2.85 o 
  -3   3  15      528.98      490.57     26.66 o 
  -2   3  15      205.88      210.29     14.50 o 
  -1   3  15     1715.22     1726.66     49.05 o 
   0   3  15       71.46       80.54      8.32 o 
   1   3  15       68.19       58.87      6.86 o 
   2   3  15      103.22       91.59      8.56 o 
   3   3  15       78.07       72.26      7.82 o 
   4   3  15       15.30       20.89      4.30 o 
   5   3  15       19.09       23.53      4.61 o 
   6   3  15       16.26       26.67      7.04 o 
   7   3  15       48.82       71.23     11.52 o 
 -10   4  15      198.47      195.36     21.33 o 
  -9   4  15       14.35       16.64      5.55 o 
  -8   4  15      143.79      157.82     14.50 o 
  -7   4  15       37.52       38.82      8.10 o 
  -6   4  15       36.38       35.83      8.10 o 
  -5   4  15       67.97       62.73      6.55 o 
  -4   4  15       58.54       59.18      6.61 o 
  -3   4  15      116.10      103.65     11.09 o 
  -2   4  15       26.80       34.78      4.71 o 
  -1   4  15      127.76      139.79      8.86 o 
   0   4  15      111.54      120.29      9.35 o 
   1   4  15       26.80       34.35      5.27 o 
   2   4  15       75.16       73.78      7.77 o 
   3   4  15        2.59        5.14      3.20 o 
   4   4  15       11.02       13.18     14.29 o 
   5   4  15       63.75       79.88      8.43 o 
   6   4  15       84.34       72.81     10.02 o 
   7   4  15      119.29      122.42     16.21 o 
  -9   5  15       26.73       18.34      6.40 o 
  -8   5  15      419.94      486.69     27.73 o 
  -7   5  15        3.47        4.27      4.27 o 
  -6   5  15      114.13      121.14     14.50 o 
  -5   5  15      106.92      106.30      7.88 o 
  -4   5  15      142.60      138.38      8.38 o 
  -3   5  15       39.10       44.36      5.22 o 
  -2   5  15       31.99       28.70      4.40 o 
  -1   5  15       41.24       29.20      5.27 o 
   0   5  15       26.55       29.77      8.96 o 
   1   5  15      292.13      257.01     12.45 o 
   2   5  15       47.89       41.27      6.01 o 
   3   5  15       45.64       55.54      7.16 o 
   4   5  15       21.12       25.04      4.83 o 
   5   5  15       86.33       86.34      9.20 o 
   6   5  15       16.24       21.19      3.92 o 
   7   5  15       43.02       56.30      9.81 o 
  -9   6  15       11.84       11.94      6.40 o 
  -8   6  15        2.10       17.49      5.55 o 
  -7   6  15       19.93       24.74      6.82 o 
  -6   6  15       58.47       66.97     11.09 o 
  -5   6  15       81.14       81.04     12.37 o 
  -4   6  15      253.62      209.94     10.63 o 
  -3   6  15       54.01       59.60      6.33 o 
  -2   6  15       78.81       81.47      6.32 o 
  -1   6  15      260.62      234.29     19.83 o 
   0   6  15      364.59      335.52     14.27 o 
   1   6  15      763.84      729.66     22.82 o 
   2   6  15       36.46       33.54      5.64 o 
   3   6  15      141.50      132.79     10.85 o 
   4   6  15        8.51       12.65      3.58 o 
   5   6  15       35.02       49.14      6.92 o 
   6   6  15       96.47       88.70      9.34 o 
   7   6  15       51.83       57.02      7.47 o 
  -9   7  15       36.74       45.21     10.24 o 
  -8   7  15        1.02        9.81      5.12 o 
  -7   7  15       19.74       23.46      6.40 o 
  -6   7  15      203.30      199.62     16.64 o 
  -5   7  15        7.70       20.05      5.55 o 
  -4   7  15      172.68      149.79     20.05 o 
  -3   7  15        3.92        0.17      2.13 o 
  -2   7  15      196.50      193.71      8.61 o 
  -1   7  15       10.82       15.95      6.61 o 
   0   7  15       63.27       60.93      7.47 o 
   1   7  15       45.40       47.83      6.74 o 
   2   7  15        5.68        6.07      4.05 o 
   3   7  15       62.40       61.61      7.84 o 
   4   7  15        7.93        8.12      3.46 o 
   5   7  15       24.90       24.95      6.82 o 
   6   7  15       13.74       20.27      5.12 o 
  -8   8  15        2.96        7.68      5.97 o 
  -7   8  15       26.73       16.64      7.25 o 
  -6   8  15       29.01       34.55      8.53 o 
  -5   8  15       56.59       58.01     10.66 o 
  -4   8  15      139.30      133.99     10.14 o 
  -3   8  15        0.44        4.05      3.02 o 
  -2   8  15      268.79      251.37     10.00 o 
  -1   8  15       22.26       30.15      5.57 o 
   0   8  15       61.09       69.73      7.95 o 
   1   8  15        0.09        4.77      3.16 o 
   2   8  15      280.05      275.10     14.29 o 
   3   8  15       72.78       72.67      8.43 o 
   4   8  15        7.46       15.20      5.12 o 
   5   8  15       42.67       52.07      7.48 o 
   6   8  15       51.99       55.23      7.95 o 
  -8   9  15        4.20       20.90      7.25 o 
  -7   9  15        0.53        2.13      4.27 o 
  -6   9  15       91.04       85.31     14.08 o 
  -5   9  15        0.83        1.28      4.27 o 
  -4   9  15       24.03       25.59      7.25 o 
  -3   9  15       19.02       14.50      3.92 o 
  -2   9  15       48.51       44.17      5.13 o 
  -1   9  15       49.53       46.07      9.60 o 
   0   9  15      128.41      126.47     10.70 o 
   1   9  15       91.62       87.91      9.47 o 
   2   9  15       47.48       61.27      7.84 o 
   3   9  15        1.47       10.58      3.63 o 
   4   9  15       12.06       11.94      4.22 o 
   5   9  15        1.81        2.71      3.28 o 
  -7  10  15       22.73       25.17      7.68 o 
  -6  10  15       29.53       30.28      8.53 o 
  -5  10  15       39.75       40.52      8.96 o 
  -4  10  15        3.51        4.27      3.84 o 
  -3  10  15        0.62        3.37      2.40 o 
  -2  10  15        9.57        8.73      2.87 o 
  -1  10  15       22.06       31.01      5.73 o 
   0  10  15       48.28       57.84      7.82 o 
   1  10  15      324.63      333.88     15.98 o 
   2  10  15        5.13       11.22      9.81 o 
   3  10  15       56.23       86.15      9.80 o 
   4  10  15       49.01       44.76     12.58 o 
  -6  11  15      162.62      202.61     18.34 o 
  -5  11  15       15.09       -3.41      4.69 o 
  -4  11  15       97.90       81.04     13.22 o 
  -3  11  15       29.64       24.31      6.40 o 
  -2  11  15       42.08       59.28      6.44 o 
  -1  11  15       88.54       96.10      9.64 o 
   0  11  15       19.30       20.46      5.02 o 
   1  11  15       26.24       33.04      7.89 o 
   2  11  15        5.38        4.05      4.05 o 
   3  11  15        9.53       12.30      5.12 o 
   4  11  15      102.56      123.70     19.19 o 
  -5  12  15       42.46       37.96     10.66 o 
  -4  12  15       96.93       82.75     14.08 o 
  -3  12  15        4.89       13.22      6.40 o 
  -2  12  15       97.30      110.08     16.00 o 
  -1  12  15        2.59        3.18      2.93 o 
   0  12  15      149.82      153.54     12.82 o 
   1  12  15       38.45       48.29      7.58 o 
   2  12  15       10.35       14.22      5.33 o 
  -3  13  15       42.35       64.41     11.52 o 
  -2  13  15       70.86       75.07     12.80 o 
  -1  13  15       83.95       84.17      9.94 o 
   0  13  15      102.73      119.96     11.75 o 
   1  13  15        7.07       19.62      7.68 o 
  -4 -12  16       17.98       13.22      5.97 o 
  -3 -12  16        0.44       13.65      5.55 o 
  -2 -12  16       94.92      101.52     15.36 o 
  -1 -12  16       31.88       50.33      9.81 o 
   0 -12  16      114.80       92.13     13.22 o 
  -6 -11  16       20.18       21.75      7.68 o 
  -5 -11  16       43.41       58.01     11.52 o 
  -4 -11  16       32.24       35.40      8.53 o 
  -3 -11  16       71.32       62.28     12.37 o 
  -2 -11  16       67.71       81.90     12.37 o 
  -1 -11  16        3.21       -2.13      3.84 o 
   0 -11  16       95.45      114.74     14.50 o 
   1 -11  16        0.10       10.66      4.69 o 
  -7 -10  16       41.70       48.63     10.66 o 
  -6 -10  16       75.21       63.98     11.94 o 
  -5 -10  16        6.84        2.13      5.12 o 
  -4 -10  16       25.86       49.48      9.81 o 
  -3 -10  16       14.15        8.10      4.69 o 
  -2 -10  16       87.79       73.37     11.94 o 
  -1 -10  16        5.29       10.66      3.84 o 
   0 -10  16       13.21       11.52      3.84 o 
   1 -10  16      186.33      194.93     14.93 o 
  -7  -9  16        2.93       15.78      6.40 o 
  -6  -9  16      236.31      261.47     20.47 o 
  -5  -9  16        8.15       16.21      6.40 o 
  -4  -9  16       50.12       54.17     11.09 o 
  -3  -9  16      105.24      113.03     14.50 o 
  -2  -9  16       37.47       39.24      8.53 o 
  -1  -9  16      127.87      124.98     14.50 o 
   0  -9  16       17.37       10.24      3.84 o 
   1  -9  16       27.64       28.58      6.82 o 
   2  -9  16       13.81       14.93      5.55 o 
  -8  -8  16       19.34       15.78      8.10 o 
  -7  -8  16       37.60       41.38      9.81 o 
  -6  -8  16       28.09       25.59      7.25 o 
  -5  -8  16        1.97        7.25      3.84 o 
  -4  -8  16       33.26       37.54      8.53 o 
  -3  -8  16      127.33      121.99     14.50 o 
  -2  -8  16       44.15       54.60      9.38 o 
  -1  -8  16      110.98      111.76     13.65 o 
   0  -8  16       16.77       23.89      5.97 o 
   1  -8  16       53.73       52.04      8.96 o 
   2  -8  16       70.88       64.84      9.81 o 
  -8  -7  16       30.17       53.32     10.66 o 
  -7  -7  16       18.08       39.67      8.96 o 
  -6  -7  16        1.03        9.81      5.12 o 
  -5  -7  16       47.87       63.13     11.09 o 
  -4  -7  16       20.84       15.78      5.55 o 
  -3  -7  16       55.55       31.14      7.68 o 
  -2  -7  16       24.54       20.90      6.40 o 
  -1  -7  16       30.67       23.46      6.40 o 
   0  -7  16      202.09      189.39     14.50 o 
   1  -7  16       36.35       29.86      7.25 o 
   2  -7  16      110.33      108.34     12.37 o 
  -8  -6  16       11.11       11.52      6.40 o 
  -7  -6  16       80.57       73.37     12.37 o 
  -6  -6  16       50.86       52.04      9.81 o 
  -5  -6  16        7.28       20.90      6.40 o 
  -4  -6  16       18.27       17.91      5.55 o 
  -3  -6  16       34.55       29.86      7.68 o 
  -2  -6  16       36.61       57.16      9.81 o 
  -1  -6  16        2.13       12.80      4.69 o 
   0  -6  16      222.21      209.86     14.93 o 
   1  -6  16       47.58       49.91      8.96 o 
   2  -6  16       31.64       21.33      5.12 o 
   3  -6  16       46.48       41.80      7.68 o 
  -8  -5  16      136.58      135.22     15.78 o
[truncated: 82,452 more chars]
